# Supplementary material for: Olfaction in fruit flies (Tephritidae) balances detection and discrimination of host fruits
Source: Commun Biol. 2026 Mar 3;9:512. doi: 10.1038/s42003-026-09751-3 (PMC13066201; doi:10.1038/s42003-026-09751-3)
Supplement: Supplementary file 4 — Supplementary Data 1 [file 42003_2026_9751_MOESM4_ESM.xlsx]

## Sheet: IF compounds
	Compounds	Classes	CAS	Sharedness28IF	Sharedness13IF	Cmean_valueIF	atmospheric lifetime (days)
1	Acetone	Ketone	67-64-1	2.88339	2.15861	-0.0405526	56.7357
2	Toluene	Aromatic	108-88-3	3.01644	2.16884	0.0640254	2.21302
3	α-Thujene	terpenoid	2867-05-2	1.87841	0.682908	0.259091	0.127749
4	γ-Terpinene	terpenoid	99-85-4	2.50413	1.80684	0.263806	0.0650229
5	β-Caryophyllen	terpenoid	87-44-5	2.6614	1.96001	0.272836	0.0792745
6	α-Muurolene	terpenoid	30021-74-0	1.7209	1.27209	0.35317
7	β-Cadinene	terpenoid	483-76-1	2.03188	1.2395	0.141194	0.0548534
8	Unknown	Unknown	-	2.58773	1.35178	0.163248
9	Methyl acetate	Ester	79-20-9	2.34222	1.64161	0.0662748	44.5157
10	Methyldioxolane	Ether	497-26-7	3.22953	2.42737	0.0505784	0.845965
11	3-Pentanone	Ketone	96-22-0	2.42756	1.6102	0.125669	4.70491
12	2-Ethylfuran	Furanoid	3208-16-0	2.02335	0.693147	0.115265	0.113471
13	2-Hexenal, (E)-	GLV	505-57-7	1.22929	0	0.0290628	0.300625
14	1-Hexanol	GLV	111-27-3	2.1471	1.02965	0.000193097	1.19075
15	(E)-4-Oxohex-2-enal	GLV	20697-55-6	2.05903	0.887694	0.136479
16	Benzaldehyde	Aldehyde	100-52-7	2.85246	1.96802	-0.0167629	0.646596
17	3-Octenol	Alcohol	3391-86-4	1.70021	0.450561	0.0637763	0.286864
18	Benzyl alcohol	Alcohol	100-51-6	0.683739	0	0.00616064	1.40222
19	1-Octanol	Alcohol	111-87-5	1.98342	1.50075	-0.0280248	0.925926
20	Benzene, 1-methyl-3-(1-methylethenyl)-	terpenoid	1124-20-5	2.1001	1.27618	0.302955	0.205005
21	Ethanol	Alcohol	64-17-5	2.54823	2.18574	-0.111652	3.23298
22	Pentane	Hydrocarbon	109-66-0	0.562335	0	-0.0583617	2.86119
23	Carbon disulfide	Organosulfur	75-15-0	1.32089	0	0.0877983
24	2-Butanol	Alcohol	71-36-3	1.23668	0	0.0603754	1.67984
25	Unknown	Unknown	-	1.9543	1.53435	0.0759837
26	Dipropenyl	Hydrocarbon	592-46-1	1.29852	0.693147	-0.183105	0.0813517
27	Isopentanol	Alcohol	123-51-3	1.45196	1.05398	-0.0179218	1.39615
28	Ethyl propanoate	Ester	105-37-3	2.02715	1.09202	0.0339159	5.45947
29	Unknown	Unknown	-	1.01233	0	0.0277941
30	Hexanal	GLV	66-25-1	2.88613	1.92948	0.0802703	0.401878
31	α-Pinene	terpenoid	127-91-3	2.80768	1.72493	0.0920986	0.204851
32	α-Methoxytoluene	Ether	538-86-3	0	0	-0.0887967	1.01527
33	Unknown	Hydrocarbon	-	1.66633	0.693147	0.0283161
34	3-Carene	terpenoid	13466-78-9	2.0416	1.60809	0.0499596	0.128887
35	Unknown	terpenoid	-	1.85973	0.562335	0.156798
36	Unknown	Unknown	-	0.636514	0	0.0291581
37	E-4,8-Dimethyl-1,3,7-nonatriene	Hydrocarbon	19945-61-0	1.91481	0.562335	-0.160268
38	3,4-Dimethyl-2,4,6-octatriene	terpenoid	57396-75-5	2.52446	1.88704	0.379718	0.0490616
39	Ethyl benzoate	Ester	93-89-0	0.859967	0	-0.011737	5.05418
40	α-Terpineol	terpenoid	98-55-5	1.76114	1.27118	0.0273054	0.11237
41	Elemene isomer	terpenoid	33880-83-0	0.655482	0	-0.156765	0.082672
42	α-Cubebene	terpenoid	17699-14-8	1.45046	0.683739	0.0975472	0.115741
43	α-Gurjunene	terpenoid	489-40-7	0.801819	0.636514	0.00728818	0.0964121
44	α-Guaiene	terpenoid	3691-11-0	0	0	0.00995679	0.0665177
45	epi-β-Caryophyllene	terpenoid	68832-35-9	1.42413	0.562335	-0.23625
46	α-Caryophyllene	terpenoid	6753-98-6	1.91269	1.25199	0.186589	0.0492122
47	cis-Calamenene	terpenoid	483-77-2	0	0	0.118997	0.450285
48	Aciphyllene	terpenoid	87745-31-1	0	0	0.112145
49	Unknown	terpenoid	-	1.58874	1.0889	0.238418
50	β-Calacorene	terpenoid	50277-34-4	1.56266	1.0822	0.283974
51	Cadalene	terpenoid	483-78-3	1.27918	0.950271	0.168019	0.0972611
52	Isovaleryl chloride	Organohalogen	108-12-3	2.50969	1.53394	-0.0244469	1.45084
53	1-Heptanol	Alcohol	111-70-6	1.30057	0.534159	-0.0217395	1.04271
54	Unknown	terpenoid	-	1.8277	1.09669	-0.117484
55	3-Octanone	Ketone	106-68-3	2.03615	1.07338	0.113467	1.24452
56	Unknown	Unknown	-	0	0	-0.141285
57	Acetol	Ketone	50-78-2	1.68731	1.26385	0.00184952	8.85681
58	Unknown	Ester	-	1.4979	0.983961	0.190907
59	Unknown	terpenoid	-	1.18572	0.562335	0.160963
60	Unknown	Hydrocarbon	-	0	0	0.0392355
61	Isoterpinolene	terpenoid	586-63-0	2.28242	1.54167	0.185526	0.043612
62	Unknown	Hydrocarbon	-	0	0	0.00712482
63	2,6,6-Trimethyldecane	Hydrocarbon	62108-24-1	1.60524	0.690923	0.0576133	1.01201
64	2,2,4,4,6,8,8-Heptamethylnonane	Hydrocarbon	4390-04-9	0	0	0.0294648	1.33346
65	Nonanal	Aldehyde	124-19-6	0	0	0.0914866	0.34967
66	Tridecane	Hydrocarbon	629-50-5	2.65021	1.66739	0.148632	0.756475
67	3,6-Dimethylundecane	Hydrocarbon	17301-28-9	0	0	-0.177871	0.727833
68	Unknown	Unknown	-	0	0	0.0191984
69	Unknown	Hydrocarbon	-	1.60742	0	-0.0971545
70	3-Ethyl-3-methyldecane	Hydrocarbon	17312-66-2	0	0	-0.240323	1.03517
71	Unknown	Hydrocarbon	-	0.950271	0	-0.0960235
72	Unknown	Hydrocarbon	-	0	0	0.0464517
73	Unknown	Hydrocarbon	-	0	0	-0.0311355
74	2-Cyclopropylpropane	Hydrocarbon	3638-35-5	1.3391	0.690186	-0.0612587	4.06179
75	Methyl isovalerate	Ester	556-24-1	0.686962	0	-0.162847	3.51796
76	2-Methylbutyl acetate	Ester	123-92-2	1.29862	0.625491	0.0568852	1.9258
77	Methyl hexoate	Ester	106-70-7	1.49857	1.05492	-0.00384024	2.45213
78	2-Pentylfuran	Furanoid	3777-69-3	1.36868	1.36868	0.0914212	0.109189
79	4-Hexanolide	GLV	695-06-7	0	0	0.213201	2.12368
80	Methyl octanoate	Ester	111-11-5	0.931033	0	0.137394	1.53502
81	cis-3-Hexenyl isovalerate	Ester	35154-45-1	0	0	0.134823	0.182082
82	Unknown	Unknown	-	0	0	0.128934
83	1,3-Pentadiene	Hydrocarbon	591-93-5	1.09856	0.693094	0.115438	0.216338
84	Borane-dimethylsulfide	Organosulfur	13292-87-0	0.450561	0	0.16413
85	Butyl isocyanatoacetate	Ester	17046-22-9	0.585953	0	0.14439	2.38307
86	3-Methylfuran	Furanoid	930-27-8	1.37669	0.891867	0.0374215	0.109189
87	Unknown	Aromatic	-	1.43462	0.990168	0.139997
88	(Z)-2-Octene	Hydrocarbon	7642-04-8	1.19062	0.942949	0.143312	0.187283
89	Octane	Hydrocarbon	111-65-9	1.80377	1.34627	0.135694	1.39709
90	Decanal	Aldehyde	112-31-2	1.36435	1.09589	0.145424	0.33548
91	Unknown	Ketone	-	0.856959	0	0.267637
92	2-Butenal, (2E)	Aldehyde	123-73-9	1.94435	0	0.10991	0.298501
93	Carbon Tetrachloride	Organohalogen	56-23-5	1.70455	0.636514	0.0376011
94	Permethyl 99A	Hydrocarbon	13475-82-6	1.89161	1.2296	-0.186451	1.66963
95	Ethylhexanol	Alcohol	104-76-7	1.48782	0.529706	-0.114832	0.876824
96	Unknown	terpenoid	-	0.796312	0.450561	-0.0885689
97	1-Octadecyne	Hydrocarbon	629-89-0	1.60944	0	-0.0976073	0.415816
98	Dihydropseudoionone	Ketone	17283-81-7	2.33705	1.33218	-0.0619667	0.0972611
99	(E)-α-Bisabolene	terpenoid	53585-13-0	0.93477	0	-0.0741342
100	1-Penten-3-ol	Alcohol	616-25-1	2.29166	1.38968	0.194675	0.320611
101	Pentanal	Aldehyde	110-62-3	2.51893	1.15588	0.101191	0.422133
102	3-Pentanol	Alcohol	584-02-1	1.28731	0.534159	0.0729859	0.890313
103	Methyl disulfide	Organosulfur	75-15-0	1.56915	0	0.30418
104	2-Pentanone	Ketone	96-22-0	1.09669	0.690923	0.0911908	4.70491
105	Anisole	Ether	100-66-3	0.636514	0	0.379777	0.519017
106	Unknown	Unknown	-	2.04319	1.03972	0.0440735
107	Methyl propionate	Ester	554-12-1	1.42789	0.485045	0.0652032	17.1722
108	Methyl sulfocyanate	Amine	556-64-9	0	0	0.00895231	10.9189
109	1-Octene	Hydrocarbon	111-66-0	1.38629	0.693147	-0.0339434	0.350686
110	2-Heptanone	Ketone	110-43-0	1.27703	1.0114	0.163573	1.41666
111	1-Nonene	Hydrocarbon	124-11-8	0.950271	0	-0.00698426	0.336288
112	α-Tolunitrile	Amine	140-29-4	0.37677	0.37677	0.14081	5.59134
113	p-Xylene	Aromatic	106-42-3	1.80951	0.9557	0.0525647	1.77789
114	Pseudocumene	Aromatic	95-63-6	1.8141	0.897946	0.0992005	0.693058
115	2-Butenone	Ketone	78-94-4	0	0	0.0605441	0.486878
116	Unknown	Ester	-	1.52915	1.06012	0.101755
117	Z-3-Hexenol	GLV	544-12-7	1.53232	1.20582	0.0700689	0.184301
118	o-Xylene	Aromatic	95-47-6	1.03073	0	-0.013521	1.77789
119	Heptanal	Aldehyde	111-71-7	1.4377	1.00569	0.151149	0.382687
120	3,3,6,6-Tetramethyl-1,4-cyclohexadiene	Hydrocarbon	2223-54-3	0	0	0.197642	0.102002
121	Ethyltoluene	Aromatic	611-14-3	1.00424	0.562335	0.0653375	1.55591
122	p-Mentha-1,5,8-triene	terpenoid	18368-95-1	0.936888	0.936888	0.263269
123	2-Isobutylthiazole	Amine	18640-74-9	1.27303	0.500402	-0.107282	1.5747
124	Unknown	terpenoid	-	0.964963	0.964963	0.16139
125	1,1-Dimethyl-3-methylene-2-vinylcyclohexane	Hydrocarbon	95452-08-7	2.10943	1.32372	0.0295684
126	Octyl formate	Ester	112-32-3	1.02694	0.690923	0.00269914	1.13255
127	Cosmene	Hydrocarbon	460-01-5	1.94858	1.30388	0.179768
128	3-Methoxyanisole	Ether	151-10-0	0.690186	0	-0.0562314	0.0573942
129	Unknown	Unknown	-	0.693147	0	0.0243639
130	1-Oxaspiro[4.5]dec-6-ene, 2,6,10,10-tetramethyl-	Ether	36431-72-8	0.689009	0	-0.00704561	0.11237
131	α-Cedrene	terpenoid	469-61-4	0.693147	0	-0.0725919	0.119814
132	Isocaryophillene	terpenoid	118-65-0	1.98587	1.35924	0.00643476	0.0793514
133	4-epi-α-Acoradiene	terpenoid	729602-94-2	0.450561	0	0.152915
134	α-Curcumene	Aromatic	644-30-4	0.59827	0	-0.0590393	0.117503
135	2-Isopropenyl-4a,8-dimethyl-1,2,3,4,4a,5,6,7-octahydronaphthalene	terpenoid	103827-22-1	1.10764	0	0.206321
136	β-Sesquiphellandrene	terpenoid	20307-83-9	0.636514	0	0.148917
137	Hexadecane	Hydrocarbon	544-76-3	1.55958	0	0.0277962	0.590514
138	Unknown	terpenoid	-	0.636514	0	0.111177
139	2-Methyloctadecane	Hydrocarbon	1560-88-9	1.32372	0.690923	0.111484	0.485908
140	Unknown	Unknown	-	0.534159	0	0.172463
141	Methyl (E)-2-butenoate	Ester	4358-59-2	0.500402	0	-0.0675002	0.575825
142	Unknown	Alcohol	-	1.20582	1.0606	0.331921
143	Methyl valerate	Ester	624-24-8	0	0	0.106994	3.5073
144	3,4-Dimethylthiophene	Organosulfur	632-15-5	0	0	0.209506
145	Unknown	Aldehyde	-	1.2386	0.690923	0.206158
146	Methyl hexanoate	Ester	106-70-7	1.09267	0.693147	0.194159	2.45213
147	Unknown	terpenoid	-	1.05124	0	0.257426
148	(+)-4-Carene	terpenoid	13466-78-9	0.693147	0	-0.0907933	0.128887
149	Methyl heptanoate	Ester	106-73-0	0.562335	0	0.0973125	1.8881
150	Hemellitol	Aromatic	526-73-8	0.693147	0	-0.0106435	0.693058
151	Melonol	Alcohol	4234-93-9	0	0	0.100789	0.119324
152	Methyl benzoate	Ester	93-58-3	0.848686	0.636514	-0.125108	13.7134
153	Nonanoic acid	Carboxylic acid	112-05-0	0.500402	0	-0.0166051	1.1855
154	Megastigma-7(E),9,13-triene	Hydrocarbon	71186-24-8	0	0	0.0423155
155	1-Tridecene	Hydrocarbon	2437-56-1	0.562335	0	0.0540722	0.288851
156	(4E)-3-Methyl-4-decenoic acid	Carboxylic acid	22882-86-6	0.410116	0	0.15116
157	Unknown	Unknown	-	0	0	-0.00721119
158	2,4a-Epidioxy-5,6,7,8-tetrahydro-2,5,5,8a-tetramethyl-2H-1-benzopyran	Unknown	-	0	0	0.260115
159	Megastigma-4,6(Z),8(E)-triene	Hydrocarbon	51468-85-0	0.410116	0	0.0520807
160	β Ionol	Alcohol	22029-76-1	0	0	0.344878	0.0426234
161	Unknown	Unknown	-	0.562335	0	0.0540401
162	Tridecanal	Aldehyde	10486-19-8	0.450561	0	0.0394438	0.299072
163	Tetradecanal	Aldehyde	124-25-4	0	0	0.0774177	0.28863
164	Heneicosane	Hydrocarbon	629-94-7	0.636514	0	0.281231	0.434234
165	Unknown	Hydrocarbon	-	1.03972	0	0.0685701
166	Unknown	Unknown	-	1.09861	0	0.0349761
167	Unknown	Alcohol	-	0	0	-0.0937852
168	3-Methylhexanal	GLV	19269-28-4	1.09669	0	0.116506	0.342183
169	trans-α-Bergamotene	terpenoid	13474-59-4	1.09669	0	0.000375712
170	2,4-Dimethylhexane	Hydrocarbon	589-43-5	0.693147	0	0.119413	1.35334
171	Propyl propanoate	Ester	106-36-5	0	0	0.166796	3.20611
172	Butyl acetate	Ester	123-86-4	0.65811	0	0.160982	2.51065
173	2,4-Dimethyl-1-heptene	Hydrocarbon	19549-87-2	0	0	-0.0744289
174	1-Methoxy-2-propyl acetate	Ester	108-65-6	0	0	0.0800624	0.975497
175	4-Methylene-5-hexenal	Aldehyde	17844-21	0	0	-0.0157093
176	Methyl sulfone	Organosulfur	67-71-0	0	0	0.107162	5.45535
177	1-Methylcyclohexanol	GLV	590-67	0.936888	0.661563	-0.103537
178	2,2,7,7-Tetramethyloctane	Hydrocarbon	1071-31-4	0	0	0.180604	1.73892
179	α-Terpinene	terpenoid	99-85-4	1.10764	0.562335	0.213593	0.0650229
180	2,2,4,4,-Tetramethyloctane	Hydrocarbon	62183-79-3	0	0	0.103694
181	Unknown	Hydrocarbon	-	0	0	-0.166532
182	Unknown	Hydrocarbon	-	0	0	-0.136817
183	Unknown	Unknown	-	1.03972	1.03972	0.217176
184	Unknown	Unknown	-	0.693147	0	-0.00860555
185	2,3,6,7-Tetramethyloctane	Hydrocarbon	52670-34-5	1.05124	0.65811	-0.00739496
186	Undecane	Hydrocarbon	1120-21-4	1.7324	0.690186	-0.03904	0.924188
187	3,3,5-Trimethyldecane	Hydrocarbon	1069-53-0	0	0	-0.0970066	1.16206
188	Unknown	Hydrocarbon	-	0.690923	0	0.192503
189	Unknown	Unknown	-	0	0	-0.0491562
190	2,2-Dimethyldecane	Hydrocarbon	17302-37-3	0	0	0.0723308	1.12411
191	Unknown	Unknown	-	0	0	0.00377142
192	Dodecane	Hydrocarbon	112-40-3	1.60654	0	0.0218422	0.83048
193	2-Methyl-3-phenylpropanal	Aldehyde	3805-10-5	1.06086	0.673012	0.000475892
194	2,5-Dimethylanisole	Ether	874-63-5	0	0	0.0175139	0.0783852
195	3,3,4-Trimethyldecane	Hydrocarbon	49622-18-6	0	0	-0.0652226	0.987439
196	β-Citral	Aldehyde	106-26-3	0	0	-0.0869203	0.085085
197	Unknown	Hydrocarbon	-	0	0	0.147878
198	Heptylcyclohexane	Hydrocarbon	5617-41-4	0	0	-0.0317715	0.607349
199	Unknown	Unknown	-	0	0	-0.103784
200	(E)-β-Famesene	terpenoid	18794-84-8	0.942675	0	0.0144657	0.040782
201	2-Heptyl-1,3-dioxolane	Ether	4359-57-3	0	0	-0.177918	0.504519
202	Prodox 146	Alcohol	96-76-4	0	0	-0.0683486	0.235685
203	2,6,11-Trimethyldodecane	Hydrocarbon	31295-56-4	0	0	0.0111422	0.627825
204	2-Methyl-1-pentadecene	Hydrocarbon	29833-69-0	0	0	-0.102764	0.169879
205	Unknown	Unknown	-	0	0	-0.186097
206	p-tert-Octylphenol	Alcohol	140-66-9	0	0	-0.00814776	0.27316
207	Unknown	Unknown	-	0	0	-0.0293633
208	4-tert-Octylphenol	Alcohol	140-66-9	0	0	0.206377	0.27316
209	Promyr	Ester	110-27-0	1.09169	0	-0.0562462	0.601522
210	2-Methyl-1-butanol	Alcohol	137-32-6	1.0986	0.856959	0.0314121	1.34907
211	Prenyl acetate	Ester	1191-16-8	0	0	0.0965363	0.130486
212	(±)-Lavandulyl acetate	Ester	25905-14-0	0.450561	0	0.0463207	0.0800021
213	Unknown	Unknown	-	0	0	0.252779
214	Acetylfuran	Furanoid	1192-62-7	0.693147	0	0.00904826	0.312813
215	3,7-Dimethylnonane	Hydrocarbon	17302-32-8	0	0	-0.0833104	0.885139
216	Ipsenone	Ketone	19860-68-5	0.709987	0.37677	-0.0288134
217	Unknown	Unknown	-	0	0	0.0624814
218	6-Methyl-3,5-heptadiene-2-one	Ketone	1604-28-0	0	0	0.099578	0.0675369
219	Ipsdienone	Ketone	539-70-8	0	0	-0.205631
220	Benzyl iodide	Organohalogen	620-05-3	0	0	0.164264	4.61855
221	Cinerone	Ketone	17190-71-5	1.26363	0.610864	0.0367912	0.0727929
222	Unknown	Unknown	-	0.636514	0.636514	-0.101621
223	α-Terpinen-7-al	terpenoid	1197-15-5	0.859967	0.610864	-0.103495
224	6-Isopropenyl-3-methyl-2-cyclohexen-1-one	terpenoid	529-01-1	1.23718	0.995027	0.0503554	0.0844823
225	Phthalic anhydride	Aromatic	85-44-9	1.25553	0	-0.0775942	15.4486
226	Isobutyl benzoate	Ester	120-50-3	0	0	0.0787848	2.23007
227	Car-3-en-5-one	Ketone	81800-50-2	0.529706	0.529706	0.181342
228	3-Methyltetradecane	Hydrocarbon	1560-95-8	0	0	0.0294475	0.635938
229	2-Methyl-1-tetradecene	Hydrocarbon	52254-38-3	0.592953	0	-0.0678377
230	2-Fluoropropene	Organohalogen	1184-60-7	0	0	-0.10675	1.05893
231	3-Methyl-2-pentene	Hydrocarbon	922-61-2	0.9557	0	-0.134062	0.131116
232	Ethylidenecyclopropane	Hydrocarbon	18631-83-9	1.09861	0	-0.0650174
233	2-Methyl-2-butenal	Aldehyde	1115-11-3	0.562335	0	0.129202	0.247839
234	Unknown	Unknown	-	0	0	-0.196889
235	Cyclooctatetraene	Aromatic	629-20-9	1.36472	0.37677	0.0114412	0.0564066
236	Isobutyl isobutanoate	Ester	97-85-8	0.636514	0	0.0267434	2.10821
237	α-Pyronene	terpenoid	514-94-3	1.05791	0.636514	0.22309	0.0599693
238	Ethyl tiglate	Ester	5837-78-5	0.682908	0	-0.10408	0.357791
239	3-Octanol	Alcohol	589-98-0	1.33218	0	-0.1175	0.669022
240	α-Phellandrene	terpenoid	99-83-2	2.11835	1.66746	0.156307	0.0587694
241	4,7-Dimethyl-4-octanol	Alcohol	19781-13-6	0.936888	0	0.116777	0.782032
242	Linalyl oxide	Alcohol	5989-33-3	1.23966	0.673012	-0.0505724	0.173265
243	γ-Terpineol	terpenoid	98-55-5	0	0	0.0847052	0.11237
244	Benzyl acetate	Ester	140-11-4	0.500402	0	-0.0701482	1.81412
245	L-4-terpineol	terpenoid	98-55-5	1.52011	0	0.170444	0.11237
246	Methyl salicylate	Ester	119-36-8	1.41848	0	0.107705	1.04271
247	cis-Ocimene	terpenoid	3338-55-4	0.995466	0	-0.0418751	0.0590514
248	Unknown	Unknown	-	0.867563	0.693147	0.00249834
249	Mesotol	Ester	118-61-6	0	0	-0.120732	0.920382
250	Benzyl isobutanoate	Ester	103-28-6	0	0	0.0348574	1.58985
251	Methyl geranate	Ester	2349-14-6	0	0	0.28885	0.0962595
252	Benzyl butanoate	Ester	103-37-7	0	0	0.137811	1.44495
253	γ-Muurolene	terpenoid	30021-74-0	1.75413	0.683739	0.217736
254	Cubenene	terpenoid	29837-12-5	0.450561	0	-0.077356
255	Unknown	terpenoid	-	0	0	0.170495
256	trans-β-Ionone	Ketone	79-77-6	0	0	-0.0723164	0.0485189
257	α-Corocalene	Aromatic	20129-39-9	0	0	0.0901059
258	Benzophenone	Ketone	119-61-9	0.636514	0	0.0945864	3.25581
259	Unknown	Unknown	-	1.09861	0.693147	-0.00964904
260	Styrene	Aromatic	100-42-5	1.27802	0.690923	-0.027802	0.411889
261	8,9-Dehydrothymol	Alcohol	18612-99-2	0.410116	0.410116	-0.144508
262	Carveol	Alcohol	99-48-9	0.958533	0.661563	-0.0385256	0.0756475
263	tert-Butanol	Alcohol	75-65-0	0	0	-0.079599	6.84694
264	Trioxane	Ether	110-88-3	1.05124	0	0.0976146	1.12859
265	Unknown	Unknown	-	0.693147	0	0.0254988
266	Butyl butanoate	Ester	109-21-7	0.529706	0	0.0603063	1.85482
267	Dioxane	Ether	123-91-1	1.06616	0.666278	0.0175438	0.4129
268	Unknown	Aldehyde	-	1.98866	1.00569	0.186916
269	Butane	Hydrocarbon	106-97-8	1.78999	0.690186	0.0893498	4.39711
270	Heptane	Hydrocarbon	142-82-5	1.3391	1.05124	-0.0984317	1.68441
271	Unknown	Unknown	-	1.75434	1.3391	0.0339644
272	Unknown	Unknown	-	1.09589	0	0.230472
273	Unknown	Unknown	-	0.65811	0	0.00758708
274	Unknown	Unknown	-	0.610864	0	0.211349
275	3-Isopropenyl-5-methyl-1-cyclohexene	terpenoid	56816-08-1	0.690186	0	-0.219224	0.0997882
276	Unknown	Unknown	-	1.47326	0.500402	0.0339817
277	E-p-Mentha-2,8-dienol	terpenoid	7212-40-0	0.821483	0	0.165216	0.0991291
278	β-Myrcene	terpenoid	123-35-3	0.690186	0	0.092295	0.0596602
279	(Z)-3-Hexenyl (E)-2-butenoate	Ester	65405-80-3	0.969516	0	-0.162083	0.127715
280	(E)-3-Hexenyl butanoate	Ester	53398-84-8	1.72446	1.05124	0.0267312	0.165818
281	Butyl hexanoate	Ester	626-82-4	0.610864	0	0.0300459	1.27608
282	Ethyl octanoate	Ester	106-32-1	1.30149	0.682908	0.186183	1.28744
283	Unknown	terpenoid	-	0	0	0.244196
284	Carvone	Ketone	2244-16-8	0.610864	0	-0.130391	0.0820856
285	Citral	Aldehyde	5392-40-5	0.761645	0	-0.193526	0.085085
286	Eugenol	Alcohol	97-53-0	1.09607	0	-0.0678611	0.178092
287	cis-3-Hexenyl hexanoate	Ester	31501-11-8	1.56365	1.16685	-0.0584272	0.178063
288	Octyl butanoate	Ester	110-39-4	1.09589	0	-0.12079	0.972611
289	7-Isopropenyl-1-methyl-4-methylenedecahydroazulene	terpenoid	-	1.0101	0	0.061751
290	β-Selinene	terpenoid	473-13-2	0.65811	0	0.131203	0.0766495
291	2-Isopropyl-4α,8-dimethyl-1,2,3,4,4α,5,6,7-octahydronaphthalene	terpenoid	103827-22-1	0.592953	0	0.290786
292	Valencene	terpenoid	4630-07-3	1.06928	0	-0.0451496	0.0766495
293	3,7(11)-Selinadiene	terpenoid	6813-21-4	1.09589	0	0.0421796	0.0559992
294	Unknown	Unknown	-	1.09589	0	0.207536
295	Octyl ether	Ether	629-82-3	1.54916	0.614503	-0.0197391	0.321557
296	Unknown	Unknown	-	0.592953	0	-0.0160203
297	Methyl 2-methylbutanoate	Ester	868-57-5	0.848686	0	-0.135716	4.74347
298	2,4-Dimethylfuran	Furanoid	3710-43-8	0.682908	0.682908	0.112252	0.0578704
299	1,2-Dimethyl-3-vinyl-1,4-cyclohexadiene	Hydrocarbon	62338-57-2	1.0114	0.562335	-0.0427369	0.0590514
300	Isomyrcenol	Alcohol	6994-89-4	0	0	0.0708503	0.0707862
301	Unknown	terpenoid	-	1.14906	0.59827	0.139966
302	cis-Tagetone	Ketone	3588-18-9	0	0	-0.318931	0.0846688
303	3-Phenylpropanol	Alcohol	122-97-4	0	0	-0.102745	0.997765
304	Trifluoroacetyl-lavandulol	Organohalogen	28673-24-7	0	0	-0.0852813
305	Cinnamal	Aldehyde	104-55-2	0	0	-0.0432754	0.305385
306	Acetoin	Alcohol	513-86-0	1.56013	1.3267	-0.000824134	1.9751
307	Unknown	Unknown	-	1.42706	0	0.0651564
308	Unknown	Unknown	-	1.54983	1.03972	0.409279
309	2-Pentanol	Alcohol	6032-29-7	0	0	-0.0927856	1.01527
310	Methyl butanoate	Ester	623-42-7	1.6767	1.07756	-0.0222658	6.12385
311	Ethyl butanoate	Ester	105-54-4	1.61147	1.28606	-0.00286675	3.4757
312	1,3-Cycloheptadiene	Hydrocarbon	4054-38-0	0	0	0.123148	0.0792745
313	Hexyl butanoate	Ester	2639-63-6	1.63813	1.07594	0.0038507	1.27608
314	Isogeraniol	Alcohol	5944-20-7	0.636514	0.636514	-0.177023	0.0641395
315	Methyl cinnamate	Ester	103-26-4	0.636514	0	0.0737047	0.531145
316	2-Methylfuran	Furanoid	534-22-5	2.70188	1.6009	0.163669	0.109189
317	Nonadecane	Hydrocarbon	629-92-5	0.65811	0	0.136167	0.485736
318	Dimethylvinylmethanol	Alcohol	115-18-4	0.450561	0	-0.0732197	0.420875
319	Unknown	Furanoid	-	0.562335	0.562335	0.141843
320	Prenal	Aldehyde	107-86-8	1.54883	0.636514	0.0804063	0.247839
321	Myrcene	terpenoid	123-35-3	1.18741	0	-0.0995608	0.0596602
322	Unknown	Unknown	-	0.636514	0.636514	0.0714617
323	Unknown	Unknown	-	0.693147	0	-0.179544
324	Ethyl 2-(5-methyl-5-vinyltetrahydrofuran-2-yl)propan-2-yl carbonate	Furanoid	-	0.693147	0.693147	-0.122012
325	Unknown	Unknown	-	0.867563	0.867563	-0.0205836
326	Linalol	terpenoid	78-70-6	2.10599	1.08523	-0.0450969	0.0964506
327	trans-Rose oxide	Ether	876-18-6	0	0	-0.0362814
328	Unknown	Aromatic	-	0.673012	0.673012	0.0503747
329	α-Phellandren-8-ol	terpenoid	1686-20-0	0.562335	0.562335	-0.0332153
330	Unknown	Unknown	-	0.636514	0.636514	0.163995
331	Citronellol	Alcohol	106-22-9	0.410116	0	-0.12826	0.117623
332	Unknown	Unknown	-	0.661563	0.661563	-0.16727
333	Phenylpropyl acetate	Ester	122-72-5	0	0	0.114851	1.24586
334	Nerol acetate	Alcohol	141-12-8	0	0	-0.0401392	0.0650075
335	Aromandendrene	terpenoid	489-39-4	0	0	0.369591	0.185185
336	Benzyl tiglate	Ester	37526-88-8	0.693147	0	0.189716	0.312589
337	Eicosane	Hydrocarbon	112-95-8	1.09861	0	0.256886	0.458543
338	cis-3-Hexenol	GLV	928-96-1	1.33218	0.693147	-0.235162	0.184301
339	Pseudolimonene	terpenoid	499-97-8	1.71666	0	0.241059	0.104276
340	Propanal	Aldehyde	123-38-6	0	0	0.0384854	0.526314
341	Ethyl Acetate	Ester	141-78-6	2.65857	2.05792	-0.0905816	6.80828
342	Unknown	Unknown	-	1.09669	0.690923	0.183346
343	3,3-Dimethylundecane	Hydrocarbon	17312-65-1	1.97225	0.693147	0.274516	1.01127
344	Unknown	Unknown	-	0.636514	0	-0.110861
345	n-Hexane	Hydrocarbon	110-54-3	1.03972	0.636514	0.138261	2.12045
346	2,5-Dihydrotoluene	Aromatic	4313-57-9	0.500402	0.500402	-0.00503486	0.0798212
347	3-Hexenal	GLV	505-57-7	1.38629	0	-0.130496	0.300625
348	m-Xylene	Aromatic	106-42-3	0	0	-0.12103	1.77789
349	Sorbaldehyde	GLV	142-83-6	1.47508	0.693147	0.0722306	0.177245
350	Unknown	terpenoid	-	0.636514	0	0.172102
351	Hexanoic acid	Carboxylic acid	142-62-1	1.27703	0	-0.110957	2.09675
352	Dimethyl trisulfide	Organosulfur	3658-80-8	0.693147	0	0.227577	0.0255995
353	p-Diethylbenzene	Aromatic	141-93-5	0.636514	0.636514	0.198817	0.815076
354	3-(1,3-Dioxolan-2-yl)propyl acetate	Ester	-	1.79176	0.693147	-0.0719972
355	Urogran	Amine	622-78-6	0	0	0.179391	2.00275
356	Tetradecane	Hydrocarbon	629-59-4	2.224	1.31078	0.0472528	0.688933
357	β-Bourbonene	terpenoid	5208-59-3	2.23305	1.31078	0.0429685	0.19005
358	Benylate	Ester	120-51-4	0.636514	0	0.00621145	1.6606
359	5-Methylcyclopentadiene	Hydrocarbon	96-39-9	0.636514	0.636514	-0.053451	0.0605972
360	2-Cyanobutane	Amine	18936-17-9	1.05492	0	-0.0219934	5.97587
361	Hexyl acetate	GLV	142-92-7	2.56844	1.77087	0.115673	1.55566
362	Unknown	Unknown	-	1.09861	0	0.202427
363	Unknown	Unknown	-	0.562335	0	0.123677
364	(3E)-3-Methyl-3-undecene	Hydrocarbon	23381-94-4	0.693147	0.693147	0.244587
365	Isooctane	Hydrocarbon	540-84-1	0	0	0.246604	2.49678
366	(E)-2-Hexenal	GLV	6728-26-3	1.27985	0	-0.068605	0.281608
367	Unknown	Unknown	-	1.21489	0	0.157063
368	Unknown	Hydrocarbon	-	0	0	0.0423666
369	3,7,7-Trimethyl-1,3,5-cycloheptatriene	Hydrocarbon	3479-89-8	0	0	0.12453
370	Sulcatol	Alcohol	1569-60-4	0	0	-0.190263	0.117623
371	psi.-Limonene	terpenoid	499-97-8	1.35178	1.05492	0.179967	0.104271
372	Unknown	Unknown	-	0.636514	0	0.127201
373	3,8-p-Menthadiene	terpenoid	586-67-4	0	0	0.00295547	0.0587669
374	Isoterpinolene	terpenoid	586-63-0	0	0	0.145679	0.043612
375	Dill ether	Ether	74410-10-9	0	0	-0.132932
376	Cryptone	Ketone	500-02-7	0	0	-0.33493	0.187411
377	Unknown	Aldehyde	-	0	0	-0.158076
378	Piperitone	Ketone	89-81-6	0.682908	0	0.0208739	0.123028
379	Carvacrol	Alcohol	499-75-2	0.796312	0	-0.167471	0.11635
380	1,3,5,5-Tetramethyl-1,3-cyclohexadiene	Hydrocarbon	4724-89-4	0	0	-0.12632	0.0442171
381	Guaia-6,9-diene	Hydrocarbon	36577-33-0	0	0	0.297326
382	Phosphine	Organophosphorus	7803-51-2	1.09861	0.693147	0.0162212
383	Butylbenzene	Aromatic	98-06-6	0.592953	0	-0.109288	2.41127
384	Unknown	Furanoid	-	0	0	-0.0778214
385	Hexanol	GLV	111-27-3	1.03972	1.03972	0.154746	1.19123
386	5-Ethyl-2,2,3-trimethylheptane	Hydrocarbon	62199-06-8	2.21025	1.09861	0.200473
387	Unknown	Unknown	-	0	0	0.0840828
388	Unknown	Unknown	-	0	0	-0.0821919
389	Unknown	Hydrocarbon	-	0	0	0.147861
390	Unknown	Unknown	-	0	0	-0.155087
391	Neo-allo-ocimene	terpenoid	7216-56-0	0	0	0.110485	0.0490427
392	Unknown	Hydrocarbon	-	0	0	-0.103012
393	Unknown	Unknown	-	0	0	-0.0104604
394	Unknown	Hydrocarbon	-	0	0	0.0267628
395	Unknown	Hydrocarbon	-	0	0	0.150081
396	3-Methyl-2-butanol	Alcohol	598-75-4	0.450561	0	0.134371	1.01708
397	1-Methylpyrrole	Amine	96-54-8	0.444269	0	-0.122458	0.105219
398	Unknown	Unknown	-	0.450561	0	0.057555
399	2-Methyltridecane	Hydrocarbon	1560-96-9	0.636514	0	0.0838316	0.688933
400	3-Methyl-3-butenyl acetate	Ester	5205-07-2	0	0	0.00391531	0.211979
401	Isobutenal	Aldehyde	78-85-3	2.35956	1.68632	0.06282	0.33548
402	Undecanal	Hydrocarbon	112-44-7	0.693147	0	0.052725	0.322431
403	tert-Butylbenzene	Aromatic	98-06-6	0.636514	0	0.142976	2.41127
404	4-tert-Butylbenzaldehyde	Aldehyde	939-97-9	0.562335	0	-0.18784	0.615822
405	Unknown	Unknown	-	1.0114	0	0.257257
406	1,1,3a-Trimethyl-7-methylenedecahydro-1H-cyclopropa[a]naphthalene	Aromatic	154098-14-3	0.673012	0	0.0314983
407	Ethyl 2-methylbutanoate	Ester	7452-79-1	0.636514	0	-0.0663752	2.97932
408	Caryophyllene	terpenoid	87-44-5	1.38629	0	0.168773	0.0792745
409	Unknown	terpenoid	-	0	0	0.0250579
410	Unknown	Aromatic	-	0	0	0.0953187
411	Unknown	Unknown	-	0	0	0.0476153
412	2,4-Di-tert-butylphenol	Alcohol	96-76-4	0	0	0.094719	0.235685
413	Octadecane	Hydrocarbon	593-45-3	0	0	0.165563	0.516356
414	Unknown	Unknown	-	0.690186	0	-0.0872934
415	Unknown	Unknown	-	0	0	0.166852
416	p-Cymene-8-ol	terpenoid	1197-01-9	0.636514	0	-0.113969	1.55985
417	Unknown	Unknown	-	0	0	0.00853148
418	Unknown	Unknown	-	0	0	-0.141534
419	Methyl propanoate	Ester	554-12-1	0.693147	0	0.217226	17.1722
420	(E)-Ocimene	terpenoid	3779-61-1	2.4741	1.90017	0.156422	0.0590606
421	n-Hexyl butanoate	Ester	2639-63-6	0.693147	0.693147	0.125767	1.27608
422	Unknown	Unknown	-	0.673012	0.673012	-0.142075
423	Bicyclosesquiphellandrene	terpenoid	54324-03-7	1.32089	0	0.179323
424	2-Methylbutyl butyrate	Ester	51115-64-1	0.636514	0	0.171572	1.45953
425	Benzyl 2-methyl-2-butenoate	Ester	37526-88-8	1.38629	1.09861	0.162707	0.312813
426	Dimethyl sulfide	Organosulfur	75-18-3	0	0	0.128206	3.02986
427	Ethyl isovalerate	Ester	108-64-5	0.562335	0.562335	-0.0829408	2.44179
428	Unknown	Hydrocarbon	-	0	0	0.0137209
429	α-Linalool	terpenoid	78-70-6	0.500402	0.500402	-0.0635387	0.0964506
430	4-Ethyl-o-xylene	Aromatic	934-80-5	0.693147	0.693147	-0.100951	0.684856
431	Ethyl (E)-2-octenoate	Ester	2351-90-8	0	0	-0.132193	0.39431
432	Ethyl (E)-4-decenoate	Ester	76649-16-6	0	0	-0.00373435	0.159642
433	Butanone	Ketone	78-93-3	2.23092	0.562335	0.0869497	8.70231
434	Methyl 4-decenoate	Ester	1191-02-2	0.636514	0	-0.171894	0.182517
435	2-Undecenal	Hydrocarbon	2463-77-6	1.49418	0	-0.0299795	0.253905
436	Unknown	Unknown	-	0	0	0.0742137
437	Italicene	terpenoid	94535-52-1	0	0	-0.162137
438	Amyl propanoate	Ester	624-54-4	1.03972	0	-0.099955	1.79803
439	Furaneol	Furanoid	3658-77-3	0	0	0.0990842	0.0856155
440	Ethyl heptanoate	Ester	106-30-9	0.562335	0	0.0692974	1.52894
441	Methyl 4-octenoate	Ester	1732-00-9	0	0	0.0937259	0.190991
442	Unknown	Unknown	-	0	0	-0.0450402
443	3-tert-Butyl-5-ethyltoluene	Aromatic	6630-01-9	0	0	0.238354	0.390943
444	Unknown	Unknown	-	0	0	0.171657
445	Ascaridole	Ether	512-85-6	0	0	-0.127832	0.186336
446	Unknown	Aromatic	-	0	0	0.129774
447	Unknown	Carboxylic acid	-	0.636514	0	0.133231
448	6-Methyl-6-(5-methyl-2-furyl)-2-heptanone	Furanoid	50464-95-4	0	0	0.0563886
449	Pentadecanal	Aldehyde	2765-11-9	0	0	0.102813	0.278568
450	β-cis-Farnesene	terpenoid	28973-97-9	0	0	0.033573	0.0407538
451	Unknown	Unknown	-	1.60944	0.693147	-0.0245706
452	1,4-Pentadiene	Hydrocarbon	591-93-5	2.80147	1.84939	0.0588726	0.216338
453	2-Furanmethanol	Furanoid	98-00-0	0	0	0.279918	0.111289
454	Unknown	Ester	-	0	0	0.23166
455	5-Methyltetradecane	Hydrocarbon	1560-95-8	0	0	0.000397378	0.635938
456	Unknown	Unknown	-	0	0	0.0111404
457	α-Gurjunene	terpenoid	489-40-7	0	0	-0.0888299	0.0964121
458	Unknown	Unknown	-	0	0	-0.105117
459	2-Methylbutanol	Alcohol	137-32-6	1.32966	0.636514	-0.00553644	1.34907
460	Pentanol	Alcohol	584-02-1	1.69692	0.37677	0.0455568	0.890313
461	3,4,5,6,7,8-Hexahydro-2(1H)-naphthalenone	Ketone	13837-12-2	0.636514	0.636514	-0.0238601
462	5-Ethyl-5-methyldecane	Hydrocarbon	17312-74-2	0.693147	0	-0.0649535	1.03517
463	Unknown	Unknown	-	0.65811	0	-0.0821132
464	Unknown	Aromatic	-	0	0	-0.0651307
465	Unknown	Unknown	-	0	0	0.142112
466	Unknown	Hydrocarbon	-	0	0	0.0341397
467	5,5-Dimethylbut-3-enolide	Ester	20019-64-1	0.636514	0	-0.123022	0.997765
468	β-Ocimene	terpenoid	3338-55-4	1.74807	0	0.00247256	0.0590514
469	Unknown	Unknown	-	0.636514	0.636514	-0.121867
470	Unknown	Unknown	-	0	0	0.0521137
471	β-Pinene	terpenoid	127-91-3	2.65876	1.94947	0.151096	0.204851
472	1,3,8-p-Menthatriene	terpenoid	18368-95-1	1.76979	0.900256	0.260146
473	Octanal	Aldehyde	124-13-0	2.48752	1.35197	0.0196986	0.365606
474	Unknown	Unknown	-	0	0	-0.118741
475	Unknown	Unknown	-	0	0	0.171672
476	Isobutyl butanoate	Ester	539-90-2	0.693147	0	-0.002302	1.8578
477	2-Methylbutyl 2-methylbutanoate	Ester	2050-01-3	0.693147	0	0.0751689	1.67497
478	Unknown	Unknown	-	1.09861	0	-0.0488921
479	Unknown	Unknown	-	0	0	0.179596
480	Unknown	Unknown	-	0.562335	0	0.0588177
481	Sabinene	terpenoid	3387-41-5	0.610864	0	-0.0452029	0.207323
482	(2E)-2-Decenal	Hydrocarbon	3913-81-3	0	0	-0.131763	0.247309
483	Unknown	terpenoid	-	1.31718	1.06012	0.0531868
484	Ethyl hexanoate	Ester	123-66-0	1.43056	0.916465	0.0705037	1.87891
485	(Z)-3-Hexenyl acetate	GLV	3681-82-1	2.19799	1.71894	-0.118164	0.169957
486	Limonene	terpenoid	138-86-3	2.95709	1.97358	0.0922952	0.0798212
487	p-Cymenene	Aromatic	1195-32-0	2.07496	1.10559	-0.00530749	0.204851
488	(3Z)-3-Hexenyl 2-methylpropanoate	Ester	41519-23-7	0.690186	0	0.144637	0.188429
489	(4E,6E)-Allocimene	terpenoid	3016-19-1	1.4979	1.32966	0.341464	0.0490427
490	(E)-2-Hexenyl butanoate	Ester	53398-83-7	1.34039	0.693147	-0.0497755	0.166294
491	Unknown	Unknown	-	0.693147	0	-0.111763
492	Pentadecane	Hydrocarbon	629-62-9	2.51006	1.61466	0.0521067	0.635938
493	Methylolacetone	Alcohol	590-90-9	1.32966	0.636514	0.0561495	0.83551
494	Phenol	Alcohol	108-95-2	1.59519	0.960722	-0.148297	0.345495
495	p-Cymene	Aromatic	527-84-4	2.7124	1.83086	0.21026	1.35528
496	Terpinolene	terpenoid	586-62-9	1.59103	0.867563	0.199229	0.0575825
497	E-3-Hexenol	GLV	544-12-7	2.30564	1.44609	0.0138912	0.184301
498	Isopropyl acetate	Ester	108-21-4	1.78159	1.01098	0.0571764	3.32521
499	β-7,8-Dihydroionone	Ketone	17283-81-7	0	0	0.090184	0.0972189
500	6,9-Dimethyltetradecane	Hydrocarbon	55045-13-1	0	0	0.0516574	0.574647
501	Unknown	Unknown	-	0.693147	0	-0.102629
502	Unknown	Ketone	-	2.93168	1.92047	0.0969683
503	Unknown	Hydrocarbon	-	0	0	0.0207797
504	Unknown	terpenoid	-	0	0	0.0460234
505	2,6,10-Trimethylpentadecane	Hydrocarbon	3892-00-0	0	0	0.258749	0.504121
506	Heptadecane	Hydrocarbon	629-78-7	1.8078	0.974315	0.0555112	0.551146
507	Unknown	Unknown	-	0	0	-0.0934016
508	2-Hexyldecanol	Alcohol	2425-77-6	0	0	0.260708	0.471764
509	Unknown	terpenoid	-	1.09589	0.693147	0.13251
510	Camphene	terpenoid	79-92-5	1.73494	0.636514	0.174184	0.203769
511	Copaene	terpenoid	3856-25-5	2.45282	1.67137	0.339003	0.115741
