# Supplementary material for: Olfaction in fruit flies (Tephritidae) balances detection and discrimination of host fruits
Source: Commun Biol. 2026 Mar 3;9:512. doi: 10.1038/s42003-026-09751-3 (PMC13066201; doi:10.1038/s42003-026-09751-3)
Supplement: Supplementary file 5 — Supplementary Data 2 [file 42003_2026_9751_MOESM5_ESM.xlsx]

## Sheet: SF compounds
	Compounds	Classes	CAS	Sharedness28SF	Sharedness13SF	Cmean_valueSF	atmospheric lifetime (days)
1	Unknown	Alcohol	-	3.115	2.301	0.088
2	Unknown	Unknown	-	2.976	2.223	-0.095
3	α-Methylfuran	Furanoid	930-27-8	2.871	1.702	0.222	0.109328
4	3-Carene	Terpenoid	13466-78-9	2.229	1.719	-0.069	0.128869
5	Unknown	Unknown	-	2.278	1.768	0.332
6	Unknown	Unknown	-	0.693	0	0.092
7	β-Bourbonene	Terpenoid	5208-59-3	1.336	0.641	0.017	0.189932
8	β-cis-Farnesene	Terpenoid	28973-97-9	2.381	1.732	0.168	0.040782
9	Unknown	Unknown	-	1.096	1.096	0.094
10	Unknown	Unknown	-	0.658	0.658	0.208
11	Valencene	Terpenoid	4630-07-3	1.82	1.437	0.275	0.0765596
12	Unknown	Unknown	-	1.925	1.583	0.291
13	Unknown	Unknown	-	1.085	0	0.462
14	Unknown	Unknown	-	1.55	0	-0.017
15	1,4-Pentadiene	Hydrocarbon	591-93-5	2.708	1.54	0.235	0.2162
16	Unknown	Unknown	-	1.438	0	0.405
17	2-Methylpropanal	Aldehyde	78-84-2	1.085	0	0.313	0.49726
18	Dimethylvinylmethanol	Alcohol	115-18-4	1.466	0.562	-0.079	0.42128
19	1-Penten-3-ol	Alcohol	616-25-1	2.525	1.802	0.027	0.320542
20	Isopentanol	Alcohol	123-51-3	2.461	1.8	0.153	1.39536
21	2-Methylbutanol	Alcohol	137-32-6	2.107	1.335	0.247	1.34907
22	cis-3-Hexenal	GLV	6789-80-6	1.133	0.69	-0.172	0.146578
23	4-Methylpentyl trifluoroacetate	Organohalogen	327-71-9	1.028	0	0.302
24	2-Hexenal	GLV	505-57-7	2.831	1.723	-0.161	0.300478
25	trans-3-Hexenol	GLV	928-97-2	2.866	1.818	0.147	0.184268
26	p-Xylene	Aromatic	106-42-3	2.079	1.351	0.156	1.77737
27	Unknown	Unknown	-	1.696	1.321	0.184
28	α-Thujene	Terpenoid	2867-05-2	2.004	1.279	0.283	0.127809
29	β-Pinene	Terpenoid	127-91-3	3.006	2.343	0.449	0.204761
30	3-Octanol	Alcohol	589-98-0	1.115	0	0.219	0.669645
31	Unknown	Unknown	-	2.142	1.798	-0.036
32	2-Aminoimidazole	Amine	7720-39-0	1.488	0.611	-0.129	0.0578704
33	β-Ocimene	Terpenoid	3338-55-4	2.173	1.487	0.075	0.0590606
34	Unknown	Unknown	-	1.4	0	-0.135
35	Unknown	Unknown	-	1.25	0	0.148
36	(E)-4,8-Dimethylnona-1,3,7-triene	Hydrocarbon	19945-61-0	1.894	0.819	0.101
37	Benzyl Benzoate	Ester	120-51-4	0.41	0	-0.18	1.6606
38	Ethyl isovalerate	Ester	108-64-5	1.326	0.938	-0.087	2.44251
39	Benzaldehyde	Aldehyde	100-52-7	2.959	1.905	0.208	0.647791
40	(Z)-3-Hexenyl acetate	GLV	3681-82-1	2.64	1.964	0.253	0.169881
41	3-Methyl-4-pentenyl acetate	Ester	71487-16-6	2.425	1.871	0.316	0.360038
42	Pentadecane	Hydrocarbon	629-62-9	2.382	1.626	0.197	0.636788
43	Unknown	Unknown	-	0.898	0	0.174
44	Unknown	Ketone	-	2.461	1.742	0.222
45	Unknown	Unknown	-	1.332	0.693	0.329
46	Unknown	Unknown	-	1.441	0	0.286
47	2-Hexenyl propanoate	Ester	53398-80-4	2.351	1.627	0.281	0.190313
48	Unknown	Unknown	-	2.197	1.491	0.138
49	Unknown	Hydrocarbon	-	1.829	1.206	-0.135
50	(2E,6Z)-2,6-Nonadienal	Aldehyde	557-48-2	0.562	0	-0.078	0.120748
51	(2E)-2-Nonenal	Aldehyde	18829-56-6	0.974	0.562	0.11	0.255261
52	Methyl salicylate	Ester	119-36-8	2.058	0	0.098	1.04602
53	1-Tetradecene	Hydrocarbon	1120-36-1	0.693	0	0.104	0.279012
54	Tetradecane	Hydrocarbon	629-59-4	1.498	0.673	0.07	0.690466
55	Unknown	Unknown	-	1.468	1.28	-0.101
56	2,4-Hexadiene	Hydrocarbon	592-46-1	0.637	0	0.268	0.0813517
57	3-Pentanol	Alcohol	584-02-1	1.24	0.69	0.112	0.887256
58	Propyl acetate	Ester	109-60-4	1.933	1.538	0.038	3.62097
59	Methyl isovalerate	Ester	556-24-1	1.199	0.637	0.076	3.51315
60	Butyl acetate	Ester	123-86-4	1.571	1.06	0.314	2.51097
61	3-Methylbutyl acetate	Ester	123-92-2	1.909	1.311	0.364	1.92449
62	(2E)-2-Butenyl acetate	Ester	628-08-0	1.523	1.04	0.203
63	(Z)-2-Pentenyl acetate	Ester	42125-10-0	1.432	1.096	0.221	0.173686
64	4-Hexanolide	GLV	695-06-7	0.693	0	0.282	2.1222
65	(1,2-Dimethylpropyl)benzene	Aromatic	4481-30-5	0.637	0	0.433	1.16907
66	Unknown	Unknown	-	0.673	0	0.063
67	β,γ-Hexenyl isobutanoate	Ester	41519-23-7	0.796	0.693	0.058	0.188429
68	Ethyl benzoate	Ester	93-89-0	1.403	1.006	0.042	5.04977
69	(E)-2-Hexenyl butanoate	Ester	53398-83-7	1.981	1.671	0.263	0.166219
70	Ethyl octanoate	Ester	106-32-1	1.649	1.089	0.101	1.288
71	Hexyl isovalerate	Ester	10032-13-0	0.995	0	0.163	1.10542
72	Ethyl (4E)-4-decenoate	Ester	76649-16-6	0.5	0.5	0.142	0.159736
73	Ethanol	Alcohol	64-17-5	3.286	2.554	0.155	3.23633
74	3-Methylfurane	Furanoid	930-27-8	1.087	0.693	0.172	0.109328
75	Unknown	Organohalogen	-	0	0	0.468
76	tert-Butyl propionate	Ester	20487-40-5	1.085	0.877	0.122	12.0727
77	Toluene	Aromatic	108-88-3	1.069	0.693	0.114	2.21458
78	(Z)-2-Octene	Hydrocarbon	7642-04-8	0.972	0.53	0.366	0.187201
79	Unknown	Ester	-	1.265	1.06	0.302
80	Unknown	Unknown	-	0	0	0.19
81	1,3-Diethylbenzene	Aromatic	141-93-5	0.71	0	0.214	0.812683
82	1-Octanol	Alcohol	111-87-5	1.362	0.683	-0.1	0.922811
83	1-Sec-butyl-4-methylbenzene	Aromatic	1595-16-0	0.41	0	0.014
84	Methyl benzoate	Ester	93-58-3	1.592	0.905	-0.189	13.7134
85	Unknown	Aromatic	-	0	0	0.187
86	1-Nonanol	Alcohol	143-08-8	1.365	0.683	0.15	0.829368
87	Unknown	Unknown	-	1.154	0.693	0.286
88	Tridecane	Hydrocarbon	629-50-5	2.254	1.417	0.286	0.754031
89	3-Methoxy-5-methylphenol	Ether	3209-13-0	0	0	0.165	0.0575522
90	α-Cubebene	Terpenoid	17699-14-8	2.027	1.489	0.281	0.115579
91	3-Hexenyl hexanoate	Ester	84434-19-5	1.171	0.956	0.303	0.1781
92	Longifolene	Terpenoid	475-20-7	0.941	0	0.275	0.18635
93	β-Ionone	Ketone	14901-07-6	0.562	0	0.275	0.0485189
94	Unknown	Unknown	-	0	0	0.093
95	3-Methylbutanenitrile	Amine	625-28-5	1.598	1.079	-0.024	14.7328
96	Isobutyl acetate	Ester	110-19-0	2.005	1.35	0.334	2.51556
97	2,3,5-Trimethylhexane	Hydrocarbon	1069-53-0	0	0	0.121	1.16242
98	(E)-2-Hexenal	GLV	6728-26-3	0.5	0	-0.046	0.281588
99	2-Methybutyl acetate	Ester	624-41-9	0.637	0	0.127	1.83753
100	2-Propenyl butanoate	Ester	2051-78-7	0.637	0	0.01	0.392786
101	Propyl butanoate	Ester	105-66-8	1.271	0.637	-0.049	2.39808
102	Pentyl acetate	Ester	628-63-7	1.168	0.662	0.023	1.92181
103	Isobutyl butanoate	Ester	539-90-2	1.366	0	-0.087	1.85747
104	1-Heptanol	Alcohol	111-70-6	0.637	0	0.197	1.03997
105	Sulcatone	Ketone	110-93-0	2.913	1.8	0.162	0.126109
106	Pentamethylcyclopentadiene	Terpenoid	4045-44-7	0.868	0.693	-0.228	0.0328853
107	(2E)-2-Hexenyl acetate	GLV	2497-18-9	1.276	0.95	0.253	0.170203
108	2,6,6-Trimethylcyclohexanone	Ketone	2408-37-9	0.615	0	0.044	0.841463
109	3,5,5-Trimethyl-2-cyclohexenone	Ketone	78-59-1	0.972	0	0.038	0.143437
110	2-Nonanone	Ketone	821-55-6	1.157	0.53	-0.028	1.05226
111	Nonanal	Aldehyde	124-19-6	1.609	0.868	-0.076	0.349985
112	Isopentyl 3-methylbutanoate	Ester	659-70-1	1.194	0	0.295	1.27907
113	Methyl 4-octenoate	Ester	1732-00-9	0	0	0.096	0.191031
114	α-Tolunitrile	Amine	140-29-4	0.796	0	-0.192	5.59648
115	4-Methylindan	Aromatic	824-22-6	0	0	0.306	0.645849
116	Unknown	Alcohol	-	1.551	1.081	0.333
117	(E)-3-Hexenyl butanoate	Ester	53398-84-8	1.287	0	0.196	0.165912
118	Unknown	Unknown	-	0	0	0.047
119	Geraniol	Alcohol	106-24-1	1.236	0	-0.066	0.0643309
120	Unknown	Unknown	-	0	0	0.323
121	(2E)-2-Decenal	Aldehyde	3913-81-3	1.056	0	0.198	0.247547
122	6-Isopropenyl-3-methyl-2-cyclohexen-1-one	Terpenoid	529-01-1	1.812	1.487	0.185	0.0842971
123	Hexyl valerate	Ester	1117-59-5	1.273	0.637	0	1.10454
124	Heptyl butanoate	Ester	5870-93-9	0	0	0.155	1.10454
125	(E)-2-Hexenyl pentanoate	Ester	56922-74-8	1.231	0	0.3	0.162913
126	Unknown	Unknown	-	0	0	0.154
127	Unknown	Unknown	-	0.677	0	0.159
128	1-Oxaspiro[4.5]dec-6-ene, 2,6,10,10-tetramethyl-	Ether	36431-72-8	0.693	0	0.137	0.112486
129	Unknown	Unknown	-	0	0	0.292
130	Unknown	Hydrocarbon	-	0.69	0	0.097
131	Isobutyl benzoate	Ester	120-50-3	0.5	0	0.196	2.23042
132	Megastigma-4,6(E),8(Z)-triene	Hydrocarbon	71186-24-8	0	0	0.222
133	Unknown	Unknown	-	0	0	0.096
134	Unknown	Unknown	-	0	0	0.241
135	Megastigma-4,6(Z),8(E)-triene	Hydrocarbon	51468-85-0	1.173	0	0.35
136	1,4,6-Trimethyl-1,2-dihydronaphthalene	Aromatic	55682-80-9	0	0	0.062	0.119773
137	Unknown	Unknown	-	0.562	0	0.022
138	Octyl butanoate	Ester	110-39-4	0	0	0.171	0.97329
139	Ethyl decanoate	Ester	110-38-3	1.083	0	0.089	0.979841
140	Unknown	Unknown	-	0	0	0.254
141	Unknown	Terpenoid	-	0.562	0	-0.137
142	Unknown	Unknown	-	0	0	0.245
143	Unknown	Unknown	-	0	0	0.308
144	Unknown	Terpenoid	-	0.451	0	0.298
145	α-Ionone	Ketone	127-41-3	0	0	0.407	0.0808355
146	Dihydro-β-ionone	Ketone	17283-81-7	0	0	-0.248	0.0972189
147	1-Cyclohexene-1-propanol, α,2,6,6-tetramethyl-	Alcohol	3293-47-8	0	0	-0.223	0.0921017
148	Nonyl butyrate	Ester	2639-64-7	0	0	0.269	0.869924
149	Tridecanal	Aldehyde	10486-19-8	0	0	-0.113	0.298899
150	Dihydroactinidiolide	Furanoid	17092-92-1	0	0	0.197	0.32922
151	(3Z)-3-Hexenyl benzoate	Ester	25152-85-6	0	0	0.341	0.189371
152	E-2-Hexenyl benzoate	Ester	76841-70-8	0	0	0.302	0.168427
153	Unknown	Unknown	-	1.327	0	0.159
154	Butanal	Aldehyde	123-72-8	0.485	0	0.353	0.45511
155	2-(Z)-pentenol	Alcohol	1576-95-0	1.854	0.572	-0.143	0.190018
156	3-Methyl-2-butenal	Aldehyde	107-86-8	1.604	0.911	0.03	0.24786
157	3-Furaldehyde	Aldehyde	498-60-2	2.024	0.95	0.08	0.309297
158	2-Heptanone	Ketone	110-43-0	1.069	0	-0.178	1.4161
159	2-Heptanol	Alcohol	543-49-7	0.53	0	0.024	0.814261
160	Anisole	Ether	100-66-3	1.167	0	0.106	0.518236
161	2-Pentylfuran	Furanoid	3777-69-3	1.992	1.587	0.257	0.109264
162	3-Isopropyl-1-pentanol	Alcohol	38514-13-5	0	0	0.036
163	Unknown	Unknown	-	1.059	0	-0.085
164	Ethyl trans-2-octenoate	Ester	7367-82-0	1.386	0	0.089	0.39431
165	Hexadecane	Hydrocarbon	544-76-3	0.956	0	0.116	0.590852
166	2-Methylhexadecane	Hydrocarbon	1560-92-5	1.242	0	0.233	0.55132
167	2-Methyloxirane	Ether	75-56-9	1.581	1.055	0.129	19.3352
168	Methyl propanoate	Ester	554-12-1	2.494	1.788	0.455	17.162
169	2,3,4-Trimethyloxetane	Ether	53778-61-3	1.663	0.796	0.206	1.22155
170	Methyl 2-methylbutanoate	Ester	868-57-5	1.509	0	0.017	4.74211
171	Unknown	Unknown	-	1.313	0	0.384
172	Propyl propanoate	Ester	106-36-5	0	0	0.365	3.20523
173	Unknown	Ester	-	0.673	0	-0.025
174	2-Pentyl acetate	Ester	626-38-0	1.173	0.98	-0.191	1.71303
175	Ethyl valerate	Ester	539-82-2	1.48	0.883	0.047	2.43819
176	Butyl propanoate	Ester	590-01-2	1.001	0.617	0.031	2.30371
177	Isobutyl isobutanoate	Ester	97-85-8	0.637	0	0.004	2.10637
178	Propyl 2-methylbutanoate	Ester	37064-20-3	0.637	0	0.162	2.1524
179	2-Methylbutyl propanoate	Ester	2438-20-2	1.088	0	0.184	1.72405
180	1,3-Dimethyltrisulfane	Organosulfur	3658-80-8	0.984	0.655	0.173	0.0255995
181	Isobutyl 2-methylbutanoate	Ester	2445-67-2	1.678	0	-0.048	1.70659
182	Unknown	Unknown	-	0.95	0	0.163
183	2-Methylbutyl butanoate	Ester	51115-64-1	1.079	0	0.092	1.45975
184	Benzyl acetate	Ester	140-11-4	1.277	0.693	0.089	1.81366
185	Unknown	Unknown	-	1.703	1.521	0.342
186	Unknown	Unknown	-	0.868	0	0.438
187	2-Vinylfuran	Furanoid	1487-18-9	1.075	0	-0.128	0.179788
188	(Z)-3-Hexenal	GLV	6789-80-6	2.24	1.339	-0.091	0.146578
189	Unknown	Unknown	-	1.711	0.69	-0.08
190	Unknown	Unknown	-	1.668	0.5	0.233
191	tert-Butylbenzene	Aromatic	98-06-6	0	0	-0.068	2.41247
192	3-Octanone	Ketone	106-68-3	1.943	0.899	-0.058	1.24424
193	Sulcatol	Alcohol	1569-60-4	0.377	0	-0.053	0.117631
194	psi.-Limonene	Terpenoid	499-97-8	0.736	0.693	0.082	0.104276
195	5-Methylthiophen-3-ylamine	Amine	-	0	0	-0.032
196	2-Isobutylthiazole	Amine	18640-74-9	0.41	0	0.011	1.57505
197	Salicylaldehyde	Aldehyde	90-02-8	0	0	0.375	0.413465
198	2,2'-Bi-1,3-dioxolane	Ether	6705-89-1	0.796	0.451	-0.087	0.397478
199	o-Methoxyphenol	Ether	90-05-1	0.53	0	0.438	0.388418
200	2-(3-Bromo-3-butenyl)-1,3-dioxolane	Organohalogen	333961-98-1	1.011	0	-0.011
201	Unknown	Unknown	-	1.188	0.679	-0.002
202	Unknown	Unknown	-	1.099	0.693	0.041
203	Unknown	Unknown	-	1.003	0.736	-0.046
204	3-Methyl-3-butenyl acetate	Ester	5205-07-2	0.742	0	0.075	0.212115
205	Unknown	Unknown	-	1.864	1.321	0.197
206	(Z)-3-Nonenyl acetate	Ester	13049-88-2	0	0	-0.003
207	Unknown	Unknown	-	0	0	-0.162
208	δ-Terpineol, acetate	Terpenoid	93836-50-1	0.965	0.5	0.133	0.122175
209	Unknown	Unknown	-	1.075	0.683	-0.125
210	Unknown	Unknown	-	0.5	0.5	-0.138
211	Borane-dimethylsulfide	Organosulfur	13292-87-0	1.28	0.683	0.171
212	1-Methylcyclopentadiene	Hydrocarbon	96-39-9	1.261	0.992	0.003	0.0606818
213	Unknown	Unknown	-	0.451	0.451	-0.083
214	2,4-Dimethylfuran	Furanoid	3710-43-8	0.98	0.98	0.035	0.0577918
215	Methyl (2Z)-2-butenoate	Ester	4358-59-2	0	0	-0.14	0.576008
216	Ethyl methacrylate	Ester	97-63-2	0.685	0.685	-0.197	0.584913
217	Ethyl (Z)-2-butenoate	Ester	6776-19-8	1.145	0.938	-0.198
218	2-Furanmethanol	Alcohol	98-00-0	0	0	-0.211	0.111241
219	Unknown	Unknown	-	0	0	0.028
220	Unknown	Unknown	-	0	0	-0.034
221	Unknown	Unknown	-	0.637	0.637	0.012
222	1-Vinyl-5,5-dimethyl[2.1.1]bicyclohexane	Terpenoid	16626-39-4	1.084	0.673	0.2
223	3-Allylcyclohexene	Hydrocarbon	15232-95-8	0	0	-0.002
224	4,4-Dimethyl-2-butenolide	Furanoid	20019-64-1	0.451	0.451	-0.028	0.996511
225	5,5-Dimethyl-2-propyl-1,3-cyclopentadiene	Terpenoid	1919-64-8	0	0	-0.151	1.25853
226	Unknown	Unknown	-	0	0	0.3
227	Unknown	Unknown	-	0.69	0.69	-0.059
228	3,7,7-Trimethyl-1,3,5-cycloheptatriene	Hydrocarbon	3479-89-8	0.655	0.655	0.388
229	Unknown	Unknown	-	0	0	0.445
230	α-Pyronene	Terpenoid	514-94-3	0	0	-0.324	0.0599618
231	Butyl butanoate	Ester	109-21-7	1.04	0.637	0.117	1.85497
232	Unknown	Unknown	-	0	0	0.299
233	5-Isopropenyl-3,3-dimethyl-1-cyclopentene	Terpenoid	-	1.315	1.043	0.086
234	Unknown	Unknown	-	0	0	0.168
235	Unknown	Unknown	-	0	0	0.275
236	α-Pinene oxide	Terpenoid	1686-14-2	0.898	0.69	0.33	1.53802
237	Unknown	Unknown	-	1.316	1.072	0.398
238	Rosefuran	Furanoid	15186-51-3	0.53	0.53	-0.081	0.0533236
239	Chrysanthenol	Alcohol	55722-60-6	0	0	0.288
240	Unknown	Unknown	-	0.611	0.611	-0.292
241	Unknown	Ether	-	0	0	0.083
242	Rose furan oxide	Ether	92356-06-4	0.898	0.679	0.101
243	cis-3-Hexenyl butanoate	Ester	16491-36-4	1.605	1.605	-0.027	0.186197
244	Unknown	Unknown	-	0.625	0.625	-0.005
245	6-Isopropenyl-3-methyl-2-cyclohexen-1-one	Terpenoid	529-01-1	0	0	0.12	0.0842971
246	Cuminal	Aldehyde	122-03-2	1.251	1.061	-0.353	0.559786
247	Carveol	Alcohol	99-48-9	1.085	1.085	0.097	0.0758654
248	(Z)-Carveol	Terpenoid	1197-06-4	0.611	0	0.196	0.0758654
249	Unknown	Unknown	-	0	0	0.379
250	Unknown	Unknown	-	0	0	-0.087
251	(E)-Ocimenone	Ketone	33746-72-4	0	0	0.156
252	2,6,6-Trimethyl-2,4-cycloheptadien-1-one	Ketone	503-93-5	0	0	0.092	0.0671614
253	Unknown	Unknown	-	0.5	0	-0.406
254	Unknown	Unknown	-	0	0	-0.046
255	Unknown	Unknown	-	0	0	0.179
256	α-Terpinen-7-al	Terpenoid	1197-15-5	1.199	1.025	0.131
257	Unknown	Unknown	-	0.53	0.53	-0.252
258	Unknown	Unknown	-	0.637	0.637	-0.364
259	Unknown	Unknown	-	0	0	0.144
260	Unknown	Unknown	-	0.689	0.689	0.002
261	Unknown	Unknown	-	0	0	-0.004
262	3-Terpinolenone	Terpenoid	491-09-8	0	0	0.334	0.161603
263	Unknown	Unknown	-	0	0	0.073
264	8a-Methyloctahydro-4(1H)-azulenone	Ketone	32166-45-3	0	0	-0.143
265	2,3-Dicyanopropanamide	Amine	98024-59-0	0	0	0.014
266	Unknown	Unknown	-	0	0	0.062
267	Unknown	Unknown	-	0	0	-0.045
268	Unknown	Unknown	-	0	0	0.167
269	(2E,3Z)-2-Ethylidene-6-methyl-3,5-heptadienal	Aldehyde	99172-18-6	0.693	0.693	0.147
270	5-(1-Bromo-1-methylethyl)-2-methyl-2-cyclohexen-1-one	Organohalogen	71697-85-3	0	0	0.141
271	Himachala-2,4-diene	Terpenoid	60909-27-5	1.477	1.243	0.244
272	β-Humulene	Terpenoid	116-04-1	1.719	1.337	0.245	0.0492122
273	Unknown	Unknown	-	0	0	-0.199
274	2,2,6,7-Tetramethyl-10-oxatricyclo[4.3.1.0(1,6)]decan-5-ol	Alcohol	121747-63-5	0	0	0.046
275	Unknown	Unknown	-	0	0	-0.156
276	Unknown	Unknown	-	0	0	-0.006
277	Unknown	Unknown	-	1.253	1.084	0.203
278	Humulene-1,2-epoxide	Terpenoid	19888-34-7	0.451	0.451	0.081
279	(1R,7S,E)-7-Isopropyl-4,10-dimethylenecyclodec-5-enol	Terpenoid	81968-62-9	0.69	0.69	0.094
280	Propylene glycol	Alcohol	57-55-6	0.683	0.683	0.167	0.902821
281	Unknown	GLV	-	1.089	0	-0.07
282	Elemene isomer	Terpenoid	33880-83-0	0.562	0	0.054	0.08288
283	2-(4-Isobutylphenyl)propanal	Aldehyde	51407-46-6	1.822	1.22	0.367	0.359649
284	Alloaromadendrene	Terpenoid	25246-27-9	0.637	0.637	-0.025	0.185232
285	γ-Muurolene	Terpenoid	30021-74-0	1.436	0.962	0.191
286	4,11,11-Trimethyl-8-methylenebicyclo[7.2.0]undec-3-ene	Terpenoid	889360-49-0	1.069	1.069	0.113
287	δ-Cadinene	Terpenoid	483-76-1	2.004	1.606	0.192	0.0549189
288	α-Cadinene	Terpenoid	24406-05-1	1.118	0.843	-0.053
289	β-Calacorene	Terpenoid	50277-34-4	1.969	1.656	0.249
290	Cadalene	Terpenoid	483-78-3	1.917	1.588	0.232	0.0969807
291	Prenal	Aldehyde	107-86-8	1.088	0.691	-0.032	0.24786
292	2-Methyl-2-pentenal	Aldehyde	623-36-9	0.637	0	-0.05	0.24284
293	(3E)-2,6-Dimethyl-1,3,5-heptatriene	Hydrocarbon	928-67-6	0	0	0.155
294	3-Methyl-3-penten-2-one	Ketone	565-62-8	0.916	0	-0.084	0.147283
295	Unknown	Unknown	-	0.637	0.637	0.035
296	Octahydropentalene	Hydrocarbon	694-72-4	0.637	0	-0.006	1.38058
297	Camphene	Terpenoid	79-92-5	0.684	0.377	0.372	0.203759
298	m-Mentha-4,8-diene, (1S,3S)-(+)-	Terpenoid	5208-51-5	0.693	0	0.06
299	Unknown	Terpenoid	-	0	0	-0.075
300	N,N,3-Trimethyl-2-pyridinamine	Amine	61713-46-0	0.637	0.637	0.203
301	Unknown	Hydrocarbon	-	0.637	0	0.06
302	Unknown	Ether	-	0	0	0.071
303	α-Phellandrene-8-ol	Terpenoid	1686-20-0	0	0	0.178
304	1-(1,3-Dimethyl-3-cyclohexen-1-yl)ethanone	Terpenoid	51733-68-7	0	0	-0.276	0.119394
305	Oxypinone	Ketone	10136-65-9	0.69	0	-0.139	1.3346
306	Unknown	Unknown	-	0	0	-0.302
307	Butyltrimethylpyrazine	Amine	10132-38-4	0	0	-0.323
308	5-Isopropenyl-2-methyl-1-cyclopentene-1-carbaldehyde	Terpenoid	-	0.693	0.693	-0.074
309	Unknown	Unknown	-	0.796	0.451	-0.037
310	Unknown	Unknown	-	0	0	-0.08
311	Unknown	Unknown	-	0.95	0.693	0.024
312	unknown	Unknown	-	0.5	0.5	0.047
313	Menthofurolactone	Ketone	16642-41-4	0.95	0.562	0.194
314	2-(2,6,6-Trimethyl-1-cyclohexen-1-yl)ethanol	Alcohol	472-65-1	0.593	0	0.099
315	Unknown	Unknown	-	0	0	0.224
316	Isothiocyanatomethyl)benzene	Amine	622-78-6	0.736	0.736	0.087	2.00275
317	Unknown	Unknown	-	0	0	-0.155
318	Unknown	Unknown	-	0	0	-0.342
319	Cadinene	Terpenoid	5951-61-1	1.098	0	0.176	0.06079
320	β-Caryophyllene	Terpenoid	87-44-5	0	0	-0.336	0.0793514
321	1,5,9,9-Tetramethyl-1,4,7-cycloundecatriene	Hydrocarbon	-	2.148	1.732	0.155
322	5-Hydroxy-6-methoxy-8-[(4-amino-1-methylbutyl)amino]quinoline trihydrobromide	Terpenoid	53111-25-4	0.685	0	0.145
323	Unknown	Unknown	-	1.893	1.539	0.208
324	α-Selinene	Terpenoid	473-13-2	1.669	1.326	0.224	0.0764417
325	Unknown	Unknown	-	0	0	0.032
326	Ledol	Terpenoid	577-27-5	0	0	-0.006	0.572487
327	Unknown	Unknown	-	0.826	0.611	0.117
328	Unknown	Unknown	-	0.819	0.693	0.286
329	2a,3,4a,7a-Tetramethyl-2,2a,4a,5,6,7,7a,7b-octahydro-1H-cyclopenta[cd]inden-7-ol	Alcohol	-	1.075	1.075	0.11
330	Unknown	Unknown	-	0.637	0.637	0.193
331	1-Isopropyl-4,8-dimethylspiro[4.5]dec-8-en-7-one	Terpenoid	21653-33-8	0	0	-0.237
332	11,11-Dimethyl-4,8-dimethylenebicyclo[7.2.0]undecan-3-ol	Terpenoid	79580-01-1	0.637	0.637	0.246
333	Unknown	Unknown	-	0	0	0.295
334	Unknown	Unknown	-	0	0	0.19
335	Acetone	Ketone	67-64-1	3.076	2.226	0.261	56.7357
336	β-Thujene	Terpenoid	28634-89-1	2.167	1.283	-0.001	0.190083
337	Ylangene	Terpenoid	14912-44-8	1.834	1.277	0.356	0.115334
338	(±)-β-Isocomene	Terpenoid	71596-72-0	0	0	0.304
339	1,1,7,7a-Tetramethyl-1a,2,6,7,7a,7b-hexahydro-1H-cyclopropa[a]naphthalene	Terpenoid	154098-14-3	0.687	0.687	0.448
340	Unknown	Terpenoid	-	1.349	1.349	0.266
341	γ-Amorphene	Terpenoid	6980-46-7	0.888	0.655	-0.213
342	δ-Guaiene	Terpenoid	3691-11-0	1.526	1.315	0.283	0.0664621
343	Cubenene	Terpenoid	29837-12-5	1.301	0.53	0.167
344	8-Isopropyl-2,5-dimethyl-1,2,3,4-tetrahydronaphthalene	Terpenoid	1460-96-4	0.69	0	0.201	0.416822
345	α-Corocalene	Terpenoid	20129-39-9	1.706	1.273	0.267
346	2-Butanone	Ketone	78-93-3	2.277	0.941	0.08	8.68338
347	Aromandendrene	Terpenoid	489-39-4	1.256	0.69	0.173	0.185232
348	2-Pentanol	Alcohol	6032-29-7	0.534	0.534	0.083	1.01633
349	Methoxyflurane	Organohalogen	76-38-0	0.934	0.691	0.058	359.443
350	Unknown	Alcohol	-	1.56	1.116	0.088
351	Cyclobutanemethanol	Alcohol	4415-82-1	0.637	0.637	0.027	1.8202
352	Methyl α-methylbutanoate	Ester	868-57-5	0.53	0	0.122	4.74211
353	Unknown	Unknown	-	0.896	0.673	0.094
354	Ethylhexanol	Alcohol	104-76-7	1.061	0.655	-0.079	0.874888
355	Unknown	Terpenoid	-	1.87	1.133	0.151
356	γ-Terpinene	Terpenoid	99-85-4	2.254	1.776	0.365	0.0649941
357	(4E)-4-Hexenyl propionate	Ester	33467-74-2	1.533	1.277	0.238	0.168854
358	Unknown	Unknown	-	1.06	1.06	-0.112
359	Pulegone	Terpenoid	15932-80-6	0.53	0.53	0.129	0.103184
360	(4E)-4-Hexenyl pentanoate	Ester	56922-74-8	1.006	0.658	-0.181	0.162913
361	(Z)-3-Hexenyl hexanoate	Ester	31501-11-8	1.745	1.45	0.146	0.1781
362	Unknown	Terpenoid	-	1.763	1.605	0.173
363	Dimethyl sulfide	Organosulfur	75-18-3	0.673	0	0.188	3.02859
364	2-Methyl-3-butanol	Alcohol	598-75-4	0.41	0	0.203	1.01708
365	Butyl 2-methylbutanoate	Ester	15706-73-7	0	0	-0.012	1.70448
366	Eucalyptol	Alcohol	470-82-6	1.576	0.466	-0.2	0.512844
367	Isopentyl 2-methylbutanoate	Ester	27625-35-0	0	0	-0.083	1.41233
368	Propanoic acid, 2-methyl-, 4-methylpentyl ester	Ester	35852-44-9	0.562	0	-0.056
369	Pentyl 2-methylbutanoate	Ester	68039-26-9	0	0	0.053	1.41089
370	Butyl hexanoate	Ester	626-82-4	0	0	0.013	1.2767
371	4-Methylpentyl 2-methylbutanoate	Ester	35852-40-5	0	0	-0.01
372	Hexyl 2-methylbutanoate	Ester	10032-15-2	0.5	0	0.118	1.20356
373	Pentyl 4-methylpentanoate	Ester	25415-71-8	0	0	0.018	1.10542
374	4-Methylpentyl 4-methylpentanoate	Ester	35852-42-7	0	0	-0.012
375	6-Methyl-4-heptenyl 2-methylbutanoate	Ester	1215128-05-4	1.149	0.637	0.129
376	2-Methyltetradecane	Hydrocarbon	1560-95-8	0	0	0.105	0.637083
377	Aminomethanesulfonic acid	Amine	13881-91-9	1.933	0.41	0.193	0.388051
378	Unknown	Alcohol	-	1.04	0	0.173
379	1,3-Cycloheptadiene	Hydrocarbon	4054-38-0	0.69	0.69	-0.424	0.0794319
380	Unknown	Unknown	-	0	0	-0.015
381	1-Methoxyhexane	Ether	4747-07-3	1.054	0.689	0.244	0.723357
382	3-Ethylthiophene	Organosulfur	1795-01-3	0	0	0.114	0.467037
383	Hexyl formate	Carboxylic acid	629-33-4	0.637	0	0.246	1.56546
384	(E)-4-Oxohex-2-enal	GLV	20697-55-6	2.828	1.989	0.132
385	Methyl (E)-2-hexenoate	Ester	13894-63-8	0.637	0	0.08	0.46144
386	Unknown	Unknown	-	0.995	0.995	0.033
387	3-Cyclohexenyl acetate	GLV	10437-78-2	0.819	0.819	-0.192	0.178478
388	2-Cyclohexene-1,4-dione	Ketone	4505-38-8	1.013	0.685	0.167
389	2-Heptyl acetate	Ester	5921-82-4	0	0	-0.266	1.20782
390	α-Toluenol	Alcohol	100-51-6	1.197	0.693	-0.175	1.40222
391	Terpinolene	Terpenoid	586-62-9	2.228	1.452	0.314	0.0577147
392	(4E,6E)-Allocimene	Terpenoid	3016-19-1	1.827	1.232	0.454	0.0490616
393	Unknown	Hydrocarbon	-	1.078	0	0.401
394	Benzoic acid	Carboxylic acid	65-85-0	1.823	0.685	-0.018	9.3189
395	Unknown	Unknown	-	0	0	0.109
396	p-Cymen-8-ol	Terpenoid	1197-01-9	0.637	0.637	0.258	1.56065
397	Levoverbenone	Terpenoid	1196-01-6	0.451	0.451	0.335	0.142234
398	Unknown	Unknown	-	0.562	0.562	0.047
399	Unknown	Unknown	-	0.974	0.974	-0.207
400	Unknown	Unknown	-	0.5	0	-0.003
401	Unknown	Unknown	-	0	0	-0.154
402	Terpinyl acetate	Terpenoid	80-26-2	0	0	0.374	0.122175
403	Unknown	Unknown	-	0.562	0.562	0.017
404	Copaene	Terpenoid	3856-25-5	1.778	1.672	0.253	0.115334
405	2-Methyl-1-tetradecene	Hydrocarbon	52254-38-3	0.796	0	-0.283
406	(4aR,8aS)-4a-Methyl-1-methylene-7-(propan-2-ylidene)decahydronaphthalene	Terpenoid	58893-88-2	0.826	0.377	0.094
407	Unknown	Unknown	-	0.466	0.466	-0.127
408	Palustrol	Alcohol	5986-49-2	0.41	0	0.027	0.452786
409	Unknown	Unknown	-	0.41	0	-0.024
410	Unknown	Unknown	-	0.637	0.637	-0.081
411	α-Phellandrene, dimer	Terpenoid	7350-11-0	1.037	0.611	0.343
412	Unknown	Unknown	-	0.53	0	0.027
413	1-Methylbutyl butanoate	Ester	60415-61-4	0.5	0	0.098	1.38007
414	5-Methyl-2-furaldehyde	Aldehyde	620-02-0	1.6	0.693	0.122	0.223303
415	Isopentyl 2-methylpropanoate	Ester	2050-01-3	0	0	0.05	1.67548
416	Pentyl 2-methylpropanoate	Ester	2445-72-9	0	0	0.152	1.67345
417	Hexyl isobutanoate	Ester	2349-07-7	0.562	0	-0.045	1.38956
418	Neopentyl hexanoate	Ester	65127-75-5	0	0	0.167
419	Dodecanal	Aldehyde	112-54-9	0.53	0	0.155	0.310219
420	Unknown	Unknown	-	0	0	0.175
421	cis-4-Heptenal	Aldehyde	6728-31-0	0	0	-0.078	0.139842
422	Unknown	Unknown	-	0.562	0	-0.285
423	o-Cymene	Aromatic	527-84-4	2.7	2.058	0.275	1.35591
424	5-Methyl-4-hexen-3-one	Ketone	13905-10-7	0.637	0	-0.335	0.145197
425	Geranyl acetone	Ketone	3796-70-1	2.433	1.292	0.289	0.0639057
426	1-Pentanol	Alcohol	71-41-0	1.599	1.186	0.166	1.39395
427	Unknown	Ester	-	1.04	0.637	-0.016
428	β-Myrcene	Terpenoid	123-35-3	2.647	2.099	-0.003	0.0595161
429	1-Methylbutyl 2-methylpropanoate	Ester	54340-93-1	0	0	0.09	1.51289
430	3-Methylbutyl 2-methylbutanoate	Ester	2050-01-3	0.637	0	-0.076	1.67548
431	3,4-Dimethylstyrene	Aromatic	27831-13-6	0	0	0.126	0.356801
432	Unknown	Unknown	-	0.685	0.685	0.035
433	Pentyl hexanoate	Ester	540-07-8	0.5	0	0.15	1.10454
434	3-Phenyl-2,5-furandione	Ketone	36122-35-7	0.685	0	0.175	0.927529
435	2-Methoxypropene	Ether	116-11-0	0.941	0.5	0.021	0.170745
436	Unknown	Furanoid	-	2.965	1.869	-0.138
437	3-Heptene	Hydrocarbon	592-78-9	0.562	0	0.041	0.19301
438	1,4-Dioxane	Hydrocarbon	123-91-1	0.685	0	0.127	0.4129
439	Cycloheptatriene	Hydrocarbon	544-25-2	0	0	0.108	0.0682549
440	Methyl valerate	Ester	624-24-8	1.282	0.5	0.233	3.50422
441	3-Hexenol	GLV	544-12-7	1.213	0.586	0.231	0.184268
442	cis-2-Hexenol	GLV	928-94-9	0.943	0.53	0.308	0.185858
443	Unknown	Unknown	-	1.025	0.637	0.036
444	o-Xylene	Aromatic	95-47-6	1.093	0.691	0.082	1.77737
445	Methyl hexanoate	Ester	106-70-7	1.901	1.365	0.143	2.45427
446	Unknown	Aldehyde	-	0.637	0	-0.06
447	Unknown	Aldehyde	-	2.994	1.998	-0.122
448	Phenol	Aromatic	108-95-2	1.598	0.683	-0.133	0.345832
449	Ethyl hexanoate	Ester	123-66-0	2.092	1.512	0.23	1.87891
450	Pseudocumene	Aromatic	95-63-6	0.572	0	0.02	0.693141
451	Unknown	Unknown	-	0.593	0	0.22
452	Hexyl acetate	Ester	142-92-7	1.488	1.342	0.351	1.5566
453	(Z)-2-Hexenyl acetate	GLV	56922-75-9	1.704	1.545	0.046	0.191619
454	1,2-Dimethyl-3-vinyl-1,4-cyclohexadiene	Hydrocarbon	62338-57-2	1.775	1.082	0.349	0.0590978
455	Methyl heptanoate	Ester	106-73-0	0.562	0	0.226	1.88841
456	Hemellitol	Aromatic	526-73-8	0.802	0.637	0.064	0.693141
457	β-Cymene	Aromatic	535-77-3	1.553	1.099	-0.088	0.798928
458	Ethyl 2-hexenoate	Ester	1552-67-6	0.637	0	0.137	0.484949
459	2,2,6-Trimethylcyclohexanone	Ketone	2408-37-9	0.693	0	0.025	0.841463
460	Acetophenone	Ketone	98-86-2	2.05	1.236	0.285	6.15806
461	Ethyl heptanoate	Ester	106-30-9	0.802	0	0.407	1.52831
462	Unknown	Unknown	-	0.562	0	0.2
463	Neo-allo-ocimene	Terpenoid	7216-56-0	2.382	1.933	0.503	0.0490616
464	β-Cyclocitral	Aldehyde	432-25-7	1.156	0.5	0.028	0.197094
465	Unknown	Unknown	-	0	0	0.125
466	Methyl decanoate	Ester	110-42-9	0.451	0	0.192	1.11632
467	(E)-2-Hexenyl hexanoate	Ester	53398-86-0	0	0	0.092	0.159736
468	Tetradecanal	Hydrocarbon	124-25-4	0	0	0.185	0.288375
469	Heptadecane	Hydrocarbon	629-78-7	1.39	0.693	0.221	0.551099
470	Isobutenal	Aldehyde	78-85-3	1.231	0.451	-0.141	0.335578
471	Styrene	Aromatic	100-42-5	1.649	1.108	-0.022	0.411403
472	α-Ocimene	Terpenoid	502-99-8	1.609	0.637	0.233	0.0590606
473	Linalool oxide	Alcohol	5989-33-3	1.073	0.673	0.176	0.173194
474	Unknown	Unknown	-	0.593	0	-0.243
475	Ipsenone	Terpenoid	19860-68-5	1.997	1.411	0.048
476	Unknown	Unknown	-	1.348	1.051	0.092
477	3-(4-Methyl-3-pentenyl)furan	Furanoid	539-52-6	0.974	0	-0.195	0.0608822
478	Rosoxide	Ether	16409-43-1	0	0	0.002	0.0986944
479	trans-Rose oxide	Ether	876-18-6	0	0	-0.058
480	Ipsdienone	Ketone	539-70-8	0	0	-0.103
481	Pinocarvone	Terpenoid	30460-92-5	0.562	0.562	-0.007	0.223099
482	α-Phellandren-8-ol	Alcohol	1686-20-0	1.335	1.084	0.194
483	Unknown	Unknown	-	0	0	-0.209
484	8,9-Dehydrothymol	Alcohol	18612-99-2	1.499	0.53	0.074
485	Unknown	Unknown	-	1.266	0	-0.151
486	3-Phenylpropanol	Aromatic	122-97-4	0.598	0	-0.058	1.00054
487	2-Isopropyl-5-methyl-3-cyclohexen-1-one	Terpenoid	39870-46-7	0	0	-0.12
488	Cinnamal	Aldehyde	104-55-2	0	0	-0.116	0.305488
489	Dimethyl ether	Ether	115-10-6	1.535	0.562	0.175	6.9757
490	Unknown	Unknown	-	1.215	0.693	0.104
491	Ethyl Acetate	Ester	141-78-6	2.558	1.765	0.101	6.79309
492	Unknown	Unknown	-	0.5	0	-0.23
493	Unknown	Terpenoid	-	1.075	0	0.031
494	Ethyl salicylate	Ester	118-61-6	0.41	0	0.103	0.920382
495	α-Himachalene	Terpenoid	3853-83-6	1.089	0.637	0.084	0.0765596
496	Unknown	Unknown	-	0	0	-0.042
497	Unknown	Unknown	-	0	0	0.284
498	p-Xylene	Aromatic	106-42-3	1.733	1.221	0.192	1.77737
499	Dipentene oxide	Ether	96-08-2	0.918	0	0.275	0.593868
500	Neryl formate	Ester	2142-94-1	1.342	0.685	-0.167	0.0650229
501	Unknown	Unknown	-	0	0	0.324
502	Acetoin	Alcohol	513-86-0	2.053	1.605	0.189	1.97345
503	Unknown	Unknown	-	1.512	1.099	0.05
504	2-Methyl-2-butenal	Aldehyde	1115-11-3	1.97	0.562	-0.021	0.24786
505	Unknown	Unknown	-	1.01	0	0.275
506	Unknown	Unknown	-	1.099	0	-0.019
507	Unknown	Unknown	-	0.819	0	-0.095
508	1-(1H-Imidazol-5-yl)ethanone	Amine	61985-25-9	0.377	0	-0.1
509	Unknown	Unknown	-	1.025	0	0.121
510	Phenylpropyl acetate	Ester	122-72-5	0.637	0	0.16	1.24624
511	p-Acetotoluene	Ester	122-00-9	0	0	0.084	2.37261
512	4,7-Dimethyl-4-octanol	Alcohol	19781-13-6	1.253	0	0.231	0.780045
513	Decanal	Aldehyde	112-31-2	1.525	1.004	-0.079	0.335643
514	Ethanal	Aldehyde	75-07-0	2.772	2.002	0.368	0.68163
515	Methyl acetate	Ester	79-20-9	2.739	2.049	0.07	44.5499
516	Propylene oxide	Ether	75-56-9	0	0	0.029	19.3352
517	1,3-Pentadiene	Hydrocarbon	591-93-5	1.055	0.637	0.184	0.2162
518	Unknown	Unknown	-	0.78	0.5	0.023
519	Unknown	Unknown	-	1.037	0	-0.014
520	α-Terpineol	Terpenoid	98-55-5	1.73	1.074	0.148	0.11229
521	Unknown	Unknown	-	0.908	0	-0.046
522	1,3-Dimethylbutanol	Alcohol	108-11-2	0.637	0	0.35	0.904733
523	Unknown	Unknown	-	0	0	0.18
524	(3E)-3-Hexenyl acetate	GLV	3681-82-1	1.338	0.693	0.096	0.169881
525	Unknown	Unknown	-	1.044	0.683	-0.045
526	Heptyl 2-methylbutanoate	Ester	50862-12-9	0.41	0	0.043	1.04937
527	Unknown	Unknown	-	0	0	0.136
528	(1-Butylhexyl)benzene	Aromatic	4537-11-5	0.562	0	0.221	0.670634
529	1-Penten-3-one	Ketone	1629-58-9	1.626	0.693	-0.075	0.464805
530	Unknown	Unknown	-	0	0	-0.108
531	Linalool	Alcohol	78-70-6	2.378	1.301	0.022	0.0967383
532	Benzyl isobutanoate	Ester	103-28-6	0	0	0.323	1.59085
533	Benzyl (2E)-2-methyl-2-butenoate	Ester	37526-88-8	0.683	0	-0.111	0.312589
534	Unknown	Unknown	-	1.04	0.637	-0.306
535	7-Vinylbicyclo[4.2.0]oct-1-ene	Hydrocarbon	-	0	0	-0.129
536	Unknown	Unknown	-	0.637	0.637	0.346
537	Unknown	Unknown	-	0.562	0.562	0.252
538	Unknown	Unknown	-	0.997	0.69	-0.302
539	4-Ethyl-o-xylene	Aromatic	934-80-5	1.025	0.611	-0.089	0.685725
540	(E)-Linalool furanoxide	Alcohol	34995-77-2	1.079	0.693	0.192	0.173194
541	Unknown	Unknown	-	0	0	-0.121
542	2-Propen-1-ol, 3-phenyl-, (E)-	Alcohol	4407-36-7	0	0	0.026
543	Unknown	Unknown	-	0.466	0	0.372
544	Mustakone	Terpenoid	1209-91-2	0	0	0.334
545	Cosmene	Hydrocarbon	460-01-5	2.02	1.261	0.047
546	Methyl sulfocyanate	Organosulfur	556-64-9	0	0	-0.042	10.9107
547	Unknown	Unknown	-	1.013	1.013	0.137
548	2-Methylfuran	Furanoid	534-22-5	1.98	1.242	0.374	0.109328
549	(3E)-2-Methyl-1,3-pentadiene	Hydrocarbon	926-54-5	2.11	1.759	0.141	0.0813517
550	Methyl butanoate	Ester	623-42-7	2.118	1.487	0.068	6.1245
551	cis-2-Pentenol	Alcohol	1576-95-0	2.166	0.917	-0.067	0.190018
552	2-Ethyl-2-butenal	Aldehyde	19780-25-7	0.95	0.562	0.153	0.24284
553	Hexanal	GLV	66-25-1	3.124	2.239	0.082	0.401444
554	2,3-Dimethyl-2,3-butanediol	Alcohol	76-09-5	0.637	0.637	-0.105	4.93101
555	Ethyl (2E)-2-methyl-2-butenoate	Ester	5837-78-5	1.424	1.051	0.038	0.357791
556	Unknown	Unknown	-	0.69	0.69	0.075
557	Unknown	Unknown	-	0	0	-0.182
558	Cubenol	Terpenoid	21284-22-0	0.611	0	0.084
559	Benzyl butanoate	Ester	103-37-7	0.662	0	0.126	1.44465
560	Dichlorofluoroethane	Organohalogen	1717-00-6	0.637	0	0.265	1929.01
561	1-Octen-3-one	Ketone	4312-99-6	0.593	0	0.048	0.364639
562	Ethyl 2-methylbutanoate	Ester	7452-79-1	1.326	0	-0.026	2.97932
563	α-Methoxytoluene	Ether	538-86-3	0	0	0.088	1.01776
564	α-Cedrene	Terpenoid	469-61-4	1.099	0.819	0.088	0.119771
565	(1-Propyloctyl)benzene	Aromatic	4536-86-1	0.637	0	0.282	0.619879
566	Unknown	Unknown	-	0.451	0	0.172
567	2,5-Dihydrotoluene	Aromatic	4313-57-9	0	0	0.204	0.0796542
568	2-Ethenyl-2-butenal	Aldehyde	20521-42-0	1.025	0.611	0.145	0.177261
569	Unknown	Terpenoid	-	1.232	1.072	0.364
570	4-Methyl-2(5H)-furanone	Ketone	6124-79-4	0	0	-0.17
571	Unknown	Unknown	-	0.637	0.637	0.128
572	Unknown	Unknown	-	1.189	0.939	0.242
573	Cinerone	Ketone	17190-71-5	0.53	0.53	-0.122	0.0725699
574	Unknown	Unknown	-	0	0	0.349
575	3-(2-Hydroxy-2-methylpropyl)-2-cyclohexen-1-one	Ketone	-	0	0	-0.127
576	Unknown	Unknown	-	0.677	0	0.108
577	Unknown	Unknown	-	0	0	0.146
578	Unknown	Terpenoid	-	1.498	1.248	-0.27
579	Unknown	Unknown	-	0.685	0	-0.112
580	1,5-Dimethylnaphthalene	Aromatic	571-61-9	1.037	0.611	-0.007	0.166781
581	Unknown	Aromatic	-	1.321	0	0.091
582	α-Farnesene	Terpenoid	502-61-4	0.826	0	0.145	0.036217
583	Unknown	Unknown	-	0.819	0	0.313
584	Ethyl propanoate	Ester	105-37-3	2.181	1.439	-0.005	5.46333
585	Unknown	Hydrocarbon	-	2.481	1.802	0.379
586	Methyl nonanoate	Ester	1731-84-6	0.655	0	0.049	1.29246
587	3-Pentanone	Ketone	96-22-0	2.832	1.729	0.451	4.70147
588	cis-3-Hexenol	GLV	928-96-1	2.244	1.421	-0.058	0.184268
589	Unknown	Unknown	-	0	0	-0.163
590	Unknown	Unknown	-	0.562	0.562	0.163
591	1-Methylpyrrole	Amine	96-54-8	0	0	0.082	0.105089
592	(2E)-2-Pentenal	Aldehyde	1576-87-0	2.507	1.65	0.084	0.29125
593	1,2-Dimethylpropyl ethanoate	Ester	5343-96-4	0	0	0.31	1.92449
594	Isopentyl butanoate	Ester	106-27-4	0.637	0	0.138	1.5141
595	(E)-3-Hexenyl butanoate	Ester	53398-84-8	2.04	1.363	0.224	0.165912
596	Hexyl butanoate	Ester	2639-63-6	1.234	0.892	0.267	1.2767
597	Hexyl 3-methylbutanoate	Ester	10032-13-0	0.683	0	0.044	1.10542
598	6-Methyl-4-heptenyl 2-methylpropanoate	Ester	1215128-03-2	0	0	0.35
599	cis-3-Hexenyl hexanoate	Ester	31501-11-8	0	0	-0.015	0.1781
600	Unknown	Ester	-	0	0	0.09
601	2-Methyltridecane	Hydrocarbon	1560-96-9	0	0	0.112	0.690812
602	Hexyl hexanoate	Ester	6378-65-0	1.069	0.655	-0.013	0.97329
603	1-Dodecanol	Alcohol	112-53-8	0	0	0.494	0.636134
604	cis-7-Hexadecene	Hydrocarbon	35507-09-6	0	0	0.026	0.159347
605	2-Methylpentadecane	Hydrocarbon	1560-93-6	0	0	0.071	0.591105
606	Unknown	Ketone	-	2.88	1.863	-0.19
607	1-Methyl-1H-pyrazole	Amine	930-36-9	0	0	-0.007	0.320292
608	Acetylfuran	Ketone	1192-62-7	0.54	0	-0.092	0.312632
609	Sorbaldehyde	GLV	142-83-6	1.962	1.133	0.204	0.177261
610	Unknown	Terpenoid	-	1.219	0.892	0.203
611	Methyl (Z)-3-hexenoate	Ester	13894-62-7	0.466	0	0.041	0.199524
612	cis-2-(2-Pentenyl)furan	Furanoid	70424-13-4	0.377	0.377	0.149
613	(2E,4E)-2,4-Hexadienyl acetate	Ester	57006-69-6	0	0	0.187
614	(E)-Cinnamaldehyde	Aldehyde	14371-10-9	1.01	0.611	0.037	0.285983
615	9-Dodecyn-1-ol	Alcohol	71084-08-7	0.637	0	0.114	0.276301
616	Unknown	Unknown	-	0	0	-0.008
617	Unknown	Unknown	-	0.637	0	0.007
618	1,3,8-p-Menthatriene	Terpenoid	18368-95-1	1.886	1.423	0.037
619	Citronellol	Alcohol	106-22-9	0.466	0	0.048	0.117611
620	Octa-2,4,6-triene	Hydrocarbon	15192-80-0	0.451	0	-0.126
621	p-Menth-1-en-9-al	Terpenoid	29548-14-9	0.451	0	0.096	0.0923906
622	D-Carvone	Ketone	2244-16-8	0.943	0	0.104	0.0819702
623	2-Phenyl-2-butenal	Aldehyde	4411-89-6	0.451	0	-0.391	0.239167
624	Unknown	Aldehyde	-	1.901	0.956	-0.203
625	(E,E)-1,3,5-Undecatriene	Hydrocarbon	19883-29-5	1.331	0.683	0.259	0.0780208
626	Thymol	Alcohol	89-83-8	0.466	0	-0.025	0.107918
627	2-(4-Methylenecyclohexyl)-2-propen-1-ol	Terpenoid	29548-13-8	0	0	0.091	0.101289
628	α-Methylcinnimal	Aldehyde	101-39-3	0	0	0.197	0.239167
629	Limonene glycol	Terpenoid	1946-00-5	0	0	-0.124	0.122872
630	Unknown	Terpenoid	-	1.004	0	0.249
631	2-Allyl-4-methylphenol	Alcohol	6628-06-4	0	0	0.229	0.149761
632	Unknown	Unknown	-	0.685	0	-0.022
633	Unknown	Unknown	-	0	0	-0.002
634	Unknown	Unknown	-	0	0	0.191
635	Cembrene	Terpenoid	1898-13-1	0	0	0.233	0.0308102
636	Trichloromethane	Organohalogen	67-66-3	2.975	2.152	0.231	108.677
637	α-Pinene	Terpenoid	80-56-8	2.821	2.12	0.184	0.127541
638	o-Cymenene	Terpenoid	7399-49-7	0.466	0	0.239	0.205005
639	Unknown	Unknown	-	0	0	-0.051
640	3,5-Octadien-2-one	Ketone	38284-27-4	0	0	0.321
641	α-Guaiene	Terpenoid	3691-12-1	0.637	0	-0.192	0.0663904
642	Unknown	Alcohol	-	2.629	2.07	0.306
643	1-Octen-3-ol	Alcohol	3391-86-4	1.978	1.069	0.387	0.286864
644	2-Hexenol	GLV	928-95-0	1.811	1.339	0.23	0.185858
645	2-Ethylfuran	Furanoid	3208-16-0	2.495	1.091	0.193	0.113764
646	Z-1-Methoxy-3-hexene	Ether	70220-06-3	0.662	0	0.052
647	1-Hexanol	GLV	111-27-3	3.034	2.193	0.171	1.19123
648	Prenyl acetate	Ester	1191-16-8	1.791	1.383	0.037	0.130473
649	p-Cymenene	Aromatic	1195-32-0	2.548	1.683	0.289	0.205005
650	Methyl octanoate	Ester	111-11-5	1.657	1.072	0.122	1.53462
651	Hexanoic acid	Carboxylic acid	142-62-1	1.043	1.043	0.134	2.09531
652	α-Curcumene	Aromatic	644-30-4	0.586	0.586	0.09	0.117445
653	d-α-Pinene	Terpenoid	7785-70-8	2.576	1.854	0.031	0.127541
654	Unknown	Unknown	-	0.679	0	0.421
655	Unknown	Ester	-	2.096	1.732	0.004
656	(3Z)-3-Hexenyl 2-methylbutanoate	Ester	53398-85-9	1.765	1.228	0.102	0.184561
657	5-Methylhexyl 2-methylbutanoate	Ester	117421-30-4	0	0	-0.064
658	Methyl angelate	Ester	5953-76-4	1.096	0	-0.196	0.37451
659	Dimethyl disulfide	Organosulfur	624-92-0	2.092	1.165	0.049	0.0509598
660	Nonane	Hydrocarbon	111-84-2	1.32	0	0.131	1.19352
661	Ethyl butanoate	Ester	105-54-4	2.427	1.826	0.087	3.47163
662	Limonene	Terpenoid	138-86-3	2.791	1.975	0.11	0.0797015
663	trans-β-Ocimene	Terpenoid	3779-61-1	2.7	2.256	0.356	0.0590606
664	Unknown	Unknown	-	1.18	1.18	-0.038
665	4-Ethyl-3-nonen-5-yne	Hydrocarbon	74685-67-9	0.655	0.655	0.145	0.0823265
